# Supplementary material for: Short-Term Dietary Restriction Potentiates an Anti-Inflammatory Circulating Mucosal-Associated Invariant T-Cell Response
Source: Nutrients. 2024 Apr 22;16(8):1245. doi: 10.3390/nu16081245 (PMC11053749; doi:10.3390/nu16081245)
Supplement: Supplementary file 1 [file nutrients-16-01245-s001.zip]

Archive with 4 entries (4 files):
- File S1. All Significant Genes.xlsx
- File S2. Day 2 Canonical Pathways.xls
- File S3. Day 2 Regulators.xls
- nutrients-2944695-Supplementary Tables and Figures.pdf
