# Supplementary material for: Short-Term Dietary Restriction Potentiates an Anti-Inflammatory Circulating Mucosal-Associated Invariant T-Cell Response
Source: Nutrients. 2024 Apr 22;16(8):1245. doi: 10.3390/nu16081245 (PMC11053749; doi:10.3390/nu16081245)
Supplement: Supplementary file 1 [file nutrients-16-01245-s001.zip › File S1. All Significant Genes.xlsx]

## Sheet: Upregulated Genes
Day 2	Day 4	Day 7
ABI2	AC078883.1	ABCC4
ACLY	ACTL6A	ABI1
ACTL6A	AL049828.1	ACSL4
ACVR1	AL136454.1	ACTL6A
AL049828.1	ANKS3	AL136962.1
AL117381.1	ARID5B	AL359232.1
AL355581.1	C2CD3	ANK1
ALG9	CHCHD3	ARHGAP12
B3GNTL1	DHX57	ARID5B
BBS4	DLGAP4	B3GNTL1
BCL2L1	FAM135A	BANK1
C12orf73	HDAC9	BPTF
C2CD3	HIBADH	BRCC3
CD302	HSPA1A	CCM2
CD84	HSPA1B	CDKAL1
CDC5L	KCNQ5	CENPP
CDK7	LINC01146	CEP192
CENPP	NUP37	CHCHD6
CHCHD6	PCCB	CLYBL
CLIC5	PSTPIP2	DIPK2A
COL6A2	SRGAP2	DLG1
CRTAP	STX18-AS1	DOP1B
CYP4V2	STX6	DTHD1
DCAF7	UTP25	EGLN3
DOCK3		FAM135A
DOK6		FBXL17
EGLN3		FLVCR1
ELP6		GABPA
FAM135A		GRAP2
FAM160A2		GRK5
FUT7		HEATR1
GANC		HERC5
HCFC2		IFI44L
HMG20A		IFITM1
IFI44L		IFNG-AS1
IFNG-AS1		IL18R1
IL23R		ITPK1
ITGAV		KAT2B
KCNQ1		KAT6A
KCNQ5		KCNQ5
LINC00174		KIF2A
LINC00278		MAML3
LINC00861		MMS22L
LINC01422		MSI2
MCC		NLRC5
MMS22L		ORC5
MRFAP1L1		PARP16
MSC-AS1		PARP6
MTAP		PEX3
MTHFD1L		PIBF1
MYO18A		PLAA
NFATC1		PLXDC2
NHEJ1		PPP1R21
NLRC5		PRCP
OAS1		RAB4B
OAS3		RALGAPA2
ORC5		RAP2C-AS1
PEX3		RUNX1
PPCDC		SHQ1
RAB11FIP2		SIDT1
RABEPK		SIMC1
RANGAP1		SLC39A8
RAPH1		SNX13
RARG		SPOPL
RCAN1		SSX2IP
REC8		STK38L
RFLNB		STX18-AS1
RNF139		SUSD3
SACM1L		TANGO6
SGO1-AS1		TBC1D32
SLC15A4		THADA
SMYD2		TIGAR
SPOPL		TMEM184C
SPOUT1		TRAK1
STK38L		TRDMT1
STRBP		TSC22D1
STX18-AS1		UBR2
STX6		XPNPEP3
TAFA1		ZBTB2
TAPBPL		ZCCHC8
TBC1D9B		ZNF519
TMEM138		ZNF544
TMEM184C		ZNF710
TMTC2		ZNF75D
TRMT61B		ZNF782
TTC32
UTP3
WWC2
ZBTB24
ZC4H2
ZNF12
ZNF519
ZNF714

## Sheet: Downregulated Genes
Day 2	Day 4	Day 7
AC004687.1	ABCB1	AC009522.1
AC020916.1	AC009522.1	AC020916.1
AC022217.3	AC020916.1	AC091271.1
AC091271.1	AC025171.1	AC104316.1
AC104695.2	AC068282.1	AGPAT4
ADGRE5	AC104695.2	AL021918.5
AL360012.1	AC108925.1	AL118516.1
ARF4	ACSL3	AL356234.2
ARF4-AS1	AFF3	AL691403.1
ARRDC3	AHR	ARRDC3
ATAD2B	AL118516.1	ATF4
BCLAF1	ATG13	ATP5IF1
BID	BCLAF1	BIRC3
BIRC3	BHLHE40	BTG2
BTAF1	BIRC3	C16orf54
BTG1	BRD2	CBL
BTG2	BTG2	CDC42EP3
C22orf34	CBL	CEP19
C5orf56	CBX3	CGGBP1
CALM2	CCL4	DCTN4
CD69	CD69	DDIT4
CD83	CEP19	EFCAB2
CEP19	CFH	ERCC1
CEP350	CHD3	FMN1
CGGBP1	CHD4	GNLY
CHODL	CHIC1	GPR183
CITED2	CKLF	HIST1H2AC
CROCC	CLK1	HIST1H2BC
CSDE1	CPEB2	HIST2H2AC
CSGALNACT2	CR1	HOPX
CXCR4	CWC27	IGF2R
CYCS	CXCR4	ILF3-DT
DCTN4	CYTOR	LMNA
DDX21	DCTN4	LONRF3
DDX58	DCUN1D1	LPXN
DGKD	DDX58	LYAR
DNAJA1	DGKD	MAP3K8
DUSP1	DNM1L	MCL1
DUSP2	EIF2AK3	MEPCE
DZIP3	EML4	MINDY3
EIF4G2	ERBIN	MMP24OS
ELK3	EVL	NCR3
EML4	FAM120B	NDUFB1
ERCC1	FAM177A1	NR4A1
FAM117A	FAM43A	OGDH
FNBP4	FOS	OTULINL
FOS	G3BP1	PMAIP1
FUBP1	GADD45B	PPP1R15A
GADD45B	GBP5	RFX2
GOLGB1	GPR183	RFX3-AS1
GPBP1	HNRNPUL1	RPAP2
HLA-DPA1	ID1	RPL22L1
HLA-F	IER5	RSRC2
HSP90B1	ILKAP	SLC16A3
IER2	INTS8	SMAP2
IER5	IP6K1	SMIM19
IFRD1	IRS2	SNHG9
IL4I1	JUNB	TASP1
ILF3-DT	KATNA1	TECR
INTS6	KIAA0232	THUMPD3-AS1
JARID2	KIF13B
JUN	KLF13
JUNB	KLF3
KDM6B	KLHL20
KIF13B	KLHL24
KIF9	KLRF1
KLF12	KMT2A
KLHL18	LARP1B
LINC00910	LEPROTL1
LINC01578	LHPP
LMNA	LINC00649
LST1	LINC01871
MCL1	LMBR1
MECP2	LMNA
MEPCE	LONRF3
MORF4L1	LUZP1
MPP7	LYAR
MYADM	LYN
NASP	MACO1
NDRG1	MAN2A1
NFKB1	MAP4K5
NFKBIA	MCL1
NFKBIZ	MED14
NKTR	MINDY2
NLK	MINDY3
NORAD	MYADM
NSMAF	NEO1
PER1	NFKB1
PICALM	NFKB2
PIK3IP1	NFKBIA
PMAIP1	NR1D1
POLR1E	NR4A3
POLR2A	NSMAF
PPP1R15A	NUP153
PRDM2	OPA1
PREX1	PDE4B
PTCH2	PHTF2
RAB11A	PIK3IP1
RAB8B	PMAIP1
RALGAPA1	PRKX
REL	PSMD14
RELB	PSME4
RFX3-AS1	RAB11A
RHBDD1	RAPGEF2
RIPK1	RASGEF1B
RNMT	RB1
ROCK1	RELB
RSRP1	RNF130
SDR42E2	RNMT
SEPTIN9	SDHC
SERPINB9	SDR42E2
SKIL	SEC14L1
SLC38A1	SERPINB9
SLC7A5	SLC38A1
SMAD3	SLC7A5
SMC5	SMAD7
SQSTM1	SNAPC1
TAGLN2	SNX9
TBL1X	SP4
TCF7	SPCS3
TENT4B	SYF2
TNFAIP3	TAB2
TOB1	TAPBP
TRA2A	TASP1
TSC22D3	TBC1D16
TUT4	TENT4B
UAP1	TG
UBR5	TGFB1
USP11	THUMPD3-AS1
USP3	TIPARP
WDR3	TMEM41B
WDR74	TNFAIP3
XRN1	TOB1
YME1L1	UAP1
YPEL5	UBE2E1
YWHAQ	UBE3A
Z93241.1	UBL3
ZFP36	UBR3
ZFP36L1	USP3-AS1
	USP53
	WDR20
	WDR3
	WIPF1
	ZBTB1
	ZC3H12A
	ZFC3H1
	ZFP36
	ZFP36L1
