# Supplementary material for: Short-Term Dietary Restriction Potentiates an Anti-Inflammatory Circulating Mucosal-Associated Invariant T-Cell Response
Source: Nutrients. 2024 Apr 22;16(8):1245. doi: 10.3390/nu16081245 (PMC11053749; doi:10.3390/nu16081245)
Supplement: Supplementary file 1 [file nutrients-16-01245-s001.zip › File S2. Day 2 Canonical Pathways.xls]

## Sheet: Sheet0
© 2000-2023 QIAGEN. All rights reserved.
Ingenuity Canonical Pathways	-log(p-value)	Ratio	z-score	Molecules
TNFR1 Signaling	12.1	0.216	-2.121	BID,BIRC3,CYCS,FOS,JUN,NFKB1,NFKBIA,REL,RELB,RIPK1,TNFAIP3
Induction of Apoptosis by HIV1	9.53	0.154	-1.414	BCL2L1,BID,BIRC3,CXCR4,CYCS,NFKB1,NFKBIA,REL,RELB,RIPK1
TNFR2 Signaling	9.52	0.25	-1.342	BIRC3,FOS,JUN,NFKB1,NFKBIA,REL,RELB,TNFAIP3
TWEAK Signaling	8.97	0.216	-0.816	BID,BIRC3,CYCS,NFKB1,NFKBIA,REL,RELB,RIPK1
CD27 Signaling in Lymphocytes	8.74	0.158	0.447	BCL2L1,BID,CYCS,FOS,JUN,NFKB1,NFKBIA,REL,RELB
Apoptosis Signaling	8.64	0.106	-1	BCL2L1,BID,BIRC3,CYCS,LMNA,MCL1,NFKB1,NFKBIA,REL,RELB,ROCK1
Death Receptor Signaling	7.84	0.104	-1.414	BID,BIRC3,CYCS,LMNA,NFKB1,NFKBIA,REL,RELB,RIPK1,ROCK1
IL-17A Signaling in Fibroblasts	7.4	0.184	#NUM!	FOS,JUN,NFKB1,NFKBIA,NFKBIZ,REL,RELB
April Mediated Signaling	7.08	0.167	-0.447	FOS,JUN,NFATC1,NFKB1,NFKBIA,REL,RELB
B Cell Activating Factor Signaling	7.01	0.163	#NUM!	FOS,JUN,NFATC1,NFKB1,NFKBIA,REL,RELB
RANK Signaling in Osteoclasts	6.91	0.0989	-1.633	BIRC3,CALM1 (includes others),FOS,JUN,NFATC1,NFKB1,NFKBIA,REL,RELB
iNOS Signaling	6.73	0.149	-2	CALM1 (includes others),FOS,JUN,NFKB1,NFKBIA,REL,RELB
FAT10 Cancer Signaling Pathway	6.54	0.14	-1.342	ACVR1,CXCR4,NFKB1,NFKBIA,REL,RELB,SMAD3
Role of PKR in Interferon Induction and Antiviral Response	6.4	0.0735	-1.414	BID,CYCS,FOS,HSP90B1,JUN,NFKB1,NFKBIA,REL,RELB,RIGI
Molecular Mechanisms of Cancer	6.19	0.0378	#NUM!	ACVR1,BCL2L1,BID,BIRC3,CDK7,CYCS,FOS,ITGAV,JUN,NFKB1,NFKBIA,NLK,PMAIP1,PTCH2,REL,RELB,SMAD3
PEDF Signaling	6.08	0.0952	-0.447	BCL2L1,DOCK3,NFKB1,NFKBIA,REL,RELB,ROCK1,TCF7
IL-10 Signaling	5.9	0.0649	2.53	BCL2L1,DUSP1,FOS,HLA-DPA1,HLA-F,JUN,NFKB1,NFKBIA,REL,RELB
Pulmonary Fibrosis Idiopathic Signaling Pathway	5.84	0.0429	-1.941	ACVR1,COL6A2,FOS,ITGAV,JARID2,JUN,NFKB1,PMAIP1,POLR2A,REL,RELB,ROCK1,SMAD3,TCF7
Activation of IRF by Cytosolic Pattern Recognition Receptors	5.74	0.108	-0.447	JUN,NFKB1,NFKBIA,REL,RELB,RIGI,RIPK1
Macrophage Alternative Activation Signaling Pathway	5.68	0.0545	-0.905	ACLY,DUSP1,FOS,HLA-DPA1,JUN,KDM6B,NFKB1,NFKBIA,REL,RELB,TSC22D3
CD40 Signaling	5.66	0.104	-0.447	FOS,JUN,NFKB1,NFKBIA,REL,RELB,TNFAIP3
Coronavirus Pathogenesis Pathway	5.64	0.0539	-2.111	FOS,JUN,NFKB1,NFKBIA,OAS1,OAS3,REL,RELB,RIGI,RIPK1,SMAD3
MIF Regulation of Innate Immunity	5.61	0.136	-2	FOS,JUN,NFKB1,NFKBIA,REL,RELB
Role of RIG1-like Receptors in Antiviral Innate Immunity	5.49	0.13	#NUM!	NFKB1,NFKBIA,REL,RELB,RIGI,RIPK1
MSP-RON Signaling In Cancer Cells Pathway	5.33	0.0643	-1.89	ELK3,FOS,JUN,NFKB1,NFKBIA,REL,RELB,TCF7,YWHAQ
PPAR Signaling	5.28	0.0748	1.633	CITED2,FOS,HSP90B1,JUN,NFKB1,NFKBIA,REL,RELB
MYC Mediated Apoptosis Signaling	5.28	0.12	-0.816	BCL2L1,BID,CYCS,MCL1,NFKB1,PMAIP1
Toll-like Receptor Signaling	5.21	0.0897	#NUM!	FOS,JUN,NFKB1,NFKBIA,REL,RELB,TNFAIP3
Chronic Myeloid Leukemia Signaling	5.1	0.0432	-2.309	BCL2L1,CALM1 (includes others),FOS,HSP90B1,JUN,MCL1,NFATC1,NFKB1,REL,RELB,SMAD3,TCF7
4-1BB Signaling in T Lymphocytes	4.92	0.147	#NUM!	JUN,NFKB1,NFKBIA,REL,RELB
GADD45 Signaling	4.81	0.1	1.633	ACVR1,GADD45B,NFKB1,REL,RELB,SMAD3
RAR Activation	4.79	0.0488	#NUM!	CDK7,CITED2,DUSP1,FOS,JUN,NFKB1,RARG,REL,RELB,SMAD3
Ceramide Signaling	4.76	0.0769	-2	CYCS,FOS,JUN,NFKB1,NSMAF,REL,RELB
Small Cell Lung Cancer Signaling	4.61	0.0729	1	BCL2L1,BID,CYCS,NFKB1,NFKBIA,REL,RELB
Hepatic Fibrosis Signaling Pathway	4.55	0.0331	-1.508	ACVR1,CALM1 (includes others),FOS,ITGAV,JUN,NFKB1,NFKBIA,PTCH2,REL,RELB,RIPK1,ROCK1,SMAD3,TCF7
NOD1/2 Signaling Pathway	4.29	0.0476	0.333	BIRC3,FOS,HSP90B1,JUN,NFKB1,NFKBIA,RIGI,SLC15A4,TNFAIP3
IL-23 Signaling Pathway	4.27	0.109	#NUM!	IL23R,NFKB1,NFKBIA,REL,RELB
NF-κB Activation by Viruses	4.16	0.0769	-1	ITGAV,NFKB1,NFKBIA,REL,RELB,RIPK1
PI3K/AKT Signaling	4.1	0.045	-1.342	BCL2L1,HSP90B1,ITGAV,MCL1,NFKB1,NFKBIA,REL,RELB,YWHAQ
Protein Kinase A Signaling	4.06	0.0316	-0.378	CALM1 (includes others),DUSP1,DUSP2,NFATC1,NFKB1,NFKBIA,PTCH2,REL,RELB,ROCK1,SMAD3,TCF7,YWHAQ
JAK/STAT Signaling	4.04	0.0732	-1	BCL2L1,FOS,JUN,NFKB1,REL,RELB
BEX2 Signaling Pathway	4.04	0.0732	-1	JUN,NFKB1,NFKBIA,REL,RELB,TCF7
MSP-RON Signaling In Macrophages Pathway	4.02	0.0588	0.447	FOS,HLA-DPA1,JUN,NFKB1,NFKBIZ,REL,RELB
HOTAIR Regulatory Pathway	3.96	0.0491	-1.633	DZIP3,JARID2,NFKB1,NFKBIA,REL,RELB,ROCK1,TCF7
LPS-stimulated MAPK Signaling	3.95	0.0706	-1	FOS,JUN,NFKB1,NFKBIA,REL,RELB
Lymphotoxin β Receptor Signaling	3.89	0.0909	#NUM!	BCL2L1,CYCS,NFKB1,NFKBIA,RELB
Neuroinflammation Signaling Pathway	3.87	0.0347	-1.89	ACVR1,BIRC3,FOS,HLA-DPA1,HLA-F,JUN,NFATC1,NFKB1,REL,RELB,RIPK1
Androgen Signaling	3.85	0.0473	-1	CALM1 (includes others),CDK7,JUN,NFKB1,POLR2A,REL,RELB,SMAD3
IL-6 Signaling	3.8	0.0543	-2.236	FOS,JUN,MCL1,NFKB1,NFKBIA,REL,RELB
Crosstalk between Dendritic Cells and Natural Killer Cells	3.79	0.0659	#NUM!	CD69,CD83,HLA-F,NFKB1,REL,RELB
Erythropoietin Signaling Pathway	3.71	0.0452	-0.816	BCL2L1,BIRC3,FOS,JUN,NFKB1,NFKBIA,REL,RELB
HER-2 Signaling in Breast Cancer	3.68	0.0396	-1.667	ARF4,ELK3,FOS,JUN,NFKB1,NFKBIA,REL,RELB,SMAD3
Role of Osteoblasts, Osteoclasts and Chondrocytes in Rheumatoid Arthritis	3.67	0.0395	#NUM!	ACVR1,BIRC3,CALM1 (includes others),FOS,JUN,NFATC1,NFKB1,NFKBIA,TCF7
IL-1 Signaling	3.66	0.0625	-2	FOS,JUN,NFKB1,NFKBIA,REL,RELB
Glucocorticoid Receptor Signaling	3.62	0.0258	#NUM!	BCL2L1,CDK7,DUSP1,FOS,HLA-DPA1,HLA-F,HSP90B1,JUN,NFATC1,NFKB1,NFKBIA,POLR2A,RARG,SMAD3,TSC22D3
Apelin Endothelial Signaling Pathway	3.56	0.0496	-2.236	CALM1 (includes others),FOS,JUN,NFKB1,REL,RELB,SMAD3
IL-12 Signaling and Production in Macrophages	3.56	0.0381	-0.333	CALM1 (includes others),FOS,FUT7,JUN,NFATC1,NFKB1,REL,RELB,RIGI
MIF-mediated Glucocorticoid Regulation	3.54	0.111	#NUM!	NFKB1,NFKBIA,REL,RELB
Senescence Pathway	3.44	0.0334	-0.632	ACVR1,CALM1 (includes others),ELK3,GADD45B,JUN,NFATC1,NFKB1,SMAD3,SQSTM1,ZFP36L1
PPARα/RXRα Activation	3.43	0.041	1.342	ACVR1,HSP90B1,JUN,NFKB1,NFKBIA,REL,RELB,SMAD3
Aryl Hydrocarbon Receptor Signaling	3.24	0.044	-1.342	FOS,HSP90B1,JUN,NFKB1,RARG,REL,RELB
IL-8 Signaling	3.22	0.0381	-0.447	BCL2L1,FOS,ITGAV,JUN,NFKB1,NFKBIA,RAB11FIP2,ROCK1
TREM1 Signaling	3.2	0.0649	#NUM!	CD83,NFKB1,NLRC5,REL,RELB
Role of JAK family kinases in IL-6-type Cytokine Signaling	3.15	0.0633	-1.342	BCL2L1,FOS,HSP90B1,JUNB,MCL1
Estrogen-Dependent Breast Cancer Signaling	3.1	0.0617	#NUM!	FOS,JUN,NFKB1,REL,RELB
Role of Macrophages, Fibroblasts and Endothelial Cells in Rheumatoid Arthritis	3.08	0.0301	#NUM!	CALM1 (includes others),FOS,JUN,NFATC1,NFKB1,NFKBIA,NLK,RIPK1,ROCK1,TCF7
Gαq Signaling	3.07	0.0412	-1	CALM1 (includes others),NFATC1,NFKB1,NFKBIA,REL,RELB,ROCK1
Regulation Of The Epithelial Mesenchymal Transition In Development Pathway	2.96	0.0575	#NUM!	NFKB1,PTCH2,REL,RELB,TCF7
Tumor Microenvironment Pathway	2.94	0.0391	-1.342	CXCR4,FOS,HLA-F,JUN,NFKB1,REL,RELB
fMLP Signaling in Neutrophils	2.94	0.0458	0	CALM1 (includes others),NFATC1,NFKB1,NFKBIA,REL,RELB
Tumoricidal Function of Hepatic Natural Killer Cells	2.91	0.125	#NUM!	BID,CYCS,SERPINB9
Gα12/13 Signaling	2.91	0.0451	#NUM!	JUN,NFKB1,NFKBIA,REL,RELB,ROCK1
BMP signaling pathway	2.88	0.0549	#NUM!	ACVR1,JUN,NFKB1,REL,RELB
Acute Phase Response Signaling	2.86	0.0378	-2.236	FOS,JUN,NFKB1,NFKBIA,REL,RELB,RIPK1
RAC Signaling	2.84	0.0438	#NUM!	ABI2,ITGAV,JUN,NFKB1,REL,RELB
IL-17A Signaling in Gastric Cells	2.81	0.115	#NUM!	FOS,JUN,NFKB1
Role of JAK1, JAK2 and TYK2 in Interferon Signaling	2.81	0.115	#NUM!	NFKB1,REL,RELB
Role of IL-17A in Arthritis	2.78	0.0702	#NUM!	NFKB1,NFKBIA,REL,RELB
Pathogen Induced Cytokine Storm Signaling Pathway	2.73	0.027	-1.265	COL6A2,CXCR4,FOS,HLA-DPA1,IL23R,JUN,NFKB1,NLRC5,RIGI,RIPK1
Sumoylation Pathway	2.64	0.0485	#NUM!	FOS,JUN,NFKB1,NFKBIA,RANGAP1
Relaxin Signaling	2.57	0.0387	-1	FOS,JUN,NFKB1,NFKBIA,REL,RELB
Myelination Signaling Pathway	2.56	0.0275	-0.333	ACVR1,CALM1 (includes others),FOS,JUN,NDRG1,NFATC1,NFKB1,ROCK1,SMAD3
Role of Pattern Recognition Receptors in Recognition of Bacteria and Viruses	2.56	0.0385	#NUM!	NFKB1,OAS1,OAS3,REL,RELB,RIGI
Signaling by Rho Family GTPases	2.55	0.03	-2.236	FOS,ITGAV,JUN,NFKB1,REL,RELB,ROCK1,SEPTIN9
Role of PI3K/AKT Signaling in the Pathogenesis of Influenza	2.55	0.0606	#NUM!	NFKB1,NFKBIA,REL,RELB
WNT/Ca+ pathway	2.55	0.0606	#NUM!	NFATC1,NFKB1,REL,RELB
IL-17A Signaling in Airway Cells	2.52	0.0597	#NUM!	NFKB1,NFKBIA,REL,RELB
Colorectal Cancer Metastasis Signaling	2.52	0.0295	-1	BCL2L1,FOS,JUN,NFKB1,REL,RELB,SMAD3,TCF7
ERK/MAPK Signaling	2.49	0.0326	0.447	DUSP1,DUSP2,ELK3,FOS,ITGAV,NFATC1,YWHAQ
Autophagy	2.48	0.0324	-1.89	CALM1 (includes others),FOS,JUN,NFKB1,RIPK1,SLC7A5,SQSTM1
Prostate Cancer Signaling	2.45	0.0439	#NUM!	HSP90B1,NFKB1,NFKBIA,REL,RELB
IL-9 Signaling	2.43	0.0857	#NUM!	NFKB1,REL,RELB
Nucleotide Excision Repair Pathway	2.43	0.0857	#NUM!	CDK7,ERCC1,POLR2A
Oxytocin Signaling Pathway	2.41	0.0284	-1.414	CALM1 (includes others),FOS,MYO18A,NFATC1,NFKB1,REL,RELB,ROCK1
Th1 and Th2 Activation Pathway	2.35	0.0349	#NUM!	ACVR1,CXCR4,HLA-DPA1,JUN,NFATC1,NFKB1
Renin-Angiotensin Signaling	2.34	0.0413	#NUM!	FOS,JUN,NFKB1,REL,RELB
Docosahexaenoic Acid (DHA) Signaling	2.33	0.0789	#NUM!	BCL2L1,BID,CYCS
Angiopoietin Signaling	2.32	0.0526	#NUM!	NFKB1,NFKBIA,REL,RELB
Sirtuin Signaling Pathway	2.31	0.0273	-0.447	ACLY,GADD45B,JUN,NDRG1,NFKB1,POLR1E,REL,RELB
Antigen Presentation Pathway	2.3	0.0769	#NUM!	HLA-DPA1,HLA-F,NLRC5
Osteoarthritis Pathway	2.27	0.0297	#NUM!	ITGAV,NFKB1,PTCH2,REL,RELB,SMAD3,TCF7
Tight Junction Signaling	2.27	0.0335	#NUM!	FOS,JUN,MYO18A,NFKB1,REL,RELB
Thyroid Cancer Signaling	2.26	0.0506	-2	CXCR4,FOS,JUN,TCF7
Pancreatic Adenocarcinoma Signaling	2.26	0.0397	#NUM!	BCL2L1,NFKB1,REL,RELB,SMAD3
Chemokine Signaling	2.23	0.0494	-2	CALM1 (includes others),CXCR4,FOS,JUN
IL-33 Signaling Pathway	2.19	0.0323	0	BCL2L1,FOS,JUN,NFATC1,NFKB1,NFKBIA
Role Of Osteoclasts In Rheumatoid Arthritis Signaling Pathway	2.18	0.0259	-1.414	BIRC3,CALM1 (includes others),COL6A2,FOS,JUN,NFATC1,NFKB1,NFKBIA
MicroRNA Biogenesis Signaling Pathway	2.17	0.0321	-0.816	CSDE1,HSP90B1,POLR2A,SMAD3,TUT4,XRN1
P2Y Purigenic Receptor Signaling Pathway	2.17	0.0376	#NUM!	FOS,JUN,NFKB1,REL,RELB
Role of Hypercytokinemia/hyperchemokinemia in the Pathogenesis of Influenza	2.13	0.0465	0	NFKB1,OAS1,OAS3,RIGI
GNRH Signaling	2.13	0.0314	#NUM!	CALM1 (includes others),FOS,JUN,NFKB1,REL,RELB
Production of Nitric Oxide and Reactive Oxygen Species in Macrophages	2.13	0.0314	-2	FOS,JUN,NFKB1,NFKBIA,REL,RELB
Regulation Of The Epithelial Mesenchymal Transition By Growth Factors Pathway	2.12	0.0312	-2	FOS,JUN,NFKB1,REL,RELB,SMAD3
Xenobiotic Metabolism AHR Signaling Pathway	2.12	0.046	#NUM!	HSP90B1,NFKB1,REL,RELB
Th2 Pathway	2.11	0.0365	#NUM!	ACVR1,CXCR4,HLA-DPA1,JUN,NFKB1
Hepatic Fibrosis / Hepatic Stellate Cell Activation	2.1	0.0309	#NUM!	COL6A2,MYO18A,NFKB1,REL,RELB,SMAD3
Apelin Pancreas Signaling Pathway	2.1	0.0652	#NUM!	NFKB1,REL,RELB
Adipogenesis pathway	2.09	0.036	0.447	ACVR1,CDK7,DGKD,SMAD3,TCF7
Role of IL-17F in Allergic Inflammatory Airway Diseases	2.07	0.0638	#NUM!	NFKB1,REL,RELB
Immunogenic Cell Death Signaling Pathway	2.07	0.0444	-2	HSP90B1,NFKB1,RIPK1,ROCK1
Role Of Chondrocytes In Rheumatoid Arthritis Signaling Pathway	2.06	0.0355	-2.236	CXCR4,FOS,JUN,NFKB1,RIPK1
Regulation of IL-2 Expression in Activated and Anergic T Lymphocytes	2.06	0.0216	-1.265	CALM1 (includes others),FOS,JUN,NFATC1,NFKB1,NFKBIA,REL,RELB,SMAD3,TOB1
Granzyme B Signaling	2.06	0.125	#NUM!	BID,CYCS
Natural Killer Cell Signaling	2.06	0.0303	0	HLA-F,NFATC1,NFKB1,REL,RELB,ROCK1
Acetyl-CoA Biosynthesis III (from Citrate)	2.05	1	#NUM!	ACLY
Acute Myeloid Leukemia Signaling	2.05	0.044	#NUM!	NFKB1,REL,RELB,TCF7
ILK Signaling	2.03	0.0299	#NUM!	FOS,JUN,MYO18A,NFKB1,REL,RELB
CDX Gastrointestinal Cancer Signaling Pathway	2.02	0.0297	-1	FOS,JUN,NFKB1,REL,RELB,TCF7
TGF-β Signaling	1.97	0.0417	-1	ACVR1,FOS,JUN,SMAD3
PTEN Signaling	1.94	0.0331	#NUM!	BCL2L1,ITGAV,NFKB1,REL,RELB
p53 Signaling	1.94	0.0408	#NUM!	BCL2L1,GADD45B,JUN,PMAIP1
UVA-Induced MAPK Signaling	1.94	0.0408	#NUM!	BCL2L1,CYCS,FOS,JUN
Type II Diabetes Mellitus Signaling	1.92	0.0327	#NUM!	NFKB1,NFKBIA,NSMAF,REL,RELB
ATM Signaling	1.91	0.04	#NUM!	BID,GADD45B,JUN,NFKBIA
Multiple Sclerosis Signaling Pathway	1.83	0.027	-1.633	BID,DUSP1,HLA-DPA1,HLA-F,JARID2,NFKB1
PD-1, PD-L1 cancer immunotherapy pathway	1.81	0.0374	#NUM!	BCL2L1,HLA-DPA1,HLA-F,SMAD3
Retinoic acid Mediated Apoptosis Signaling	1.79	0.05	#NUM!	BID,CYCS,RARG
PCP (Planar Cell Polarity) Pathway	1.79	0.05	#NUM!	JUN,JUNB,ROCK1
HMGB1 Signaling	1.77	0.0299	#NUM!	FOS,JUN,NFKB1,REL,RELB
DNA Methylation and Transcriptional Repression Signaling	1.75	0.0357	#NUM!	CDK7,GADD45B,MECP2,TCF7
Role of JAK2 in Hormone-like Cytokine Signaling	1.75	0.0484	#NUM!	BCL2L1,BIRC3,FOS
Antioxidant Action of Vitamin C	1.72	0.0351	#NUM!	NFKB1,NFKBIA,REL,RELB
NRF2-mediated Oxidative Stress Response	1.71	0.0253	-1	DNAJA1,FOS,HSP90B1,JUN,JUNB,SQSTM1
WNT/β-catenin Signaling	1.7	0.0287	-1	ACVR1,JUN,NLK,RARG,TCF7
IL-13 Signaling Pathway	1.7	0.0345	-1	BCL2L1,DUSP1,JUN,ROCK1
Amyotrophic Lateral Sclerosis Signaling	1.7	0.0345	-1	BCL2L1,BID,BIRC3,CYCS
NGF Signaling	1.65	0.0333	#NUM!	NFKB1,REL,RELB,ROCK1
T Cell Receptor Signaling	1.65	0.0179	-1.897	CALM1 (includes others),FOS,HLA-DPA1,HLA-F,JUN,NFATC1,NFKB1,NFKBIA,REL,RELB,TCF7
Cardiac Hypertrophy Signaling (Enhanced)	1.62	0.0185	-0.378	ACVR1,CALM1 (includes others),ITGAV,JUN,NFATC1,NFKB1,RCAN1,REL,RELB,ROCK1
G-Protein Coupled Receptor Signaling	1.62	0.0171	-2.309	ADGRE5,CALM1 (includes others),DUSP1,FOS,JUN,NFATC1,NFKB1,NFKBIA,PREX1,REL,RELB,ROCK1
Wound Healing Signaling Pathway	1.59	0.0238	0	ACVR1,COL6A2,FOS,JUN,NFKB1,NFKBIA
Coenzyme A Biosynthesis	1.58	0.333	#NUM!	PPCDC
S-methyl-5'-thioadenosine Degradation II	1.58	0.333	#NUM!	MTAP
Hepatic Cholestasis	1.55	0.0262	#NUM!	JUN,NFKB1,NFKBIA,REL,RELB
GDNF Family Ligand-Receptor Interactions	1.52	0.0395	#NUM!	DOK6,FOS,JUN
Hypoxia Signaling in the Cardiovascular System	1.52	0.0395	#NUM!	HSP90B1,JUN,NFKBIA
HGF Signaling	1.52	0.0303	#NUM!	ELK3,FOS,ITGAV,JUN
Ferroptosis Signaling Pathway	1.52	0.0303	-1	ARF4,BID,SLC38A1,SQSTM1
Regulation of the Epithelial-Mesenchymal Transition Pathway	1.51	0.0256	#NUM!	NFKB1,REL,RELB,SMAD3,TCF7
Atherosclerosis Signaling	1.51	0.0301	#NUM!	CXCR4,NFKB1,REL,RELB
IL-7 Signaling Pathway	1.49	0.0385	#NUM!	JUN,MCL1,NFATC1
Pulmonary Healing Signaling Pathway	1.48	0.0251	-1.342	CXCR4,NFATC1,NFKB1,NFKBIA,TCF7
Adrenomedullin signaling pathway	1.48	0.0251	#NUM!	CALM1 (includes others),FOS,NFKB1,REL,RELB
Renal Cell Carcinoma Signaling	1.47	0.038	#NUM!	EGLN3,FOS,JUN
Role of MAPK Signaling in Inhibiting the Pathogenesis of Influenza	1.47	0.038	#NUM!	JUN,NFKB1,NFKBIA
Melatonin Degradation II	1.45	0.25	#NUM!	IL4I1
Protein Ubiquitination Pathway	1.45	0.022	#NUM!	BIRC3,DNAJA1,HLA-F,HSP90B1,USP11,USP3
Type I Diabetes Mellitus Signaling	1.41	0.0177	-2.236	BID,CYCS,HLA-DPA1,HLA-F,NFKB1,NFKBIA,REL,RELB,RIPK1
BAG2 Signaling Pathway	1.41	0.0357	#NUM!	NFKB1,REL,RELB
CD28 Signaling in T Helper Cells	1.37	0.0174	-1.342	CALM1 (includes others),FOS,HLA-DPA1,JUN,NFATC1,NFKB1,NFKBIA,REL,RELB
Tetrahydrofolate Salvage from 5,10-methenyltetrahydrofolate	1.36	0.2	#NUM!	MTHFD1L
Folate Polyglutamylation	1.36	0.2	#NUM!	MTHFD1L
Cell Cycle Regulation by BTG Family Proteins	1.35	0.0526	#NUM!	BTG1,BTG2
Unfolded protein response	1.33	0.0333	#NUM!	DNAJA1,HSP90B1,PPP1R15A
Xenobiotic Metabolism Signaling	1.33	0.0206	#NUM!	CITED2,HSP90B1,IL4I1,NFKB1,REL,RELB
Corticotropin Releasing Hormone Signaling	1.33	0.0263	#NUM!	CALM1 (includes others),FOS,JUN,PTCH2
Epithelial Adherens Junction Signaling	1.28	0.0255	-1	ACVR1,ROCK1,TCF7,YWHAQ
Chondroitin and Dermatan Biosynthesis	1.28	0.167	#NUM!	CSGALNACT2
UDP-N-acetyl-D-glucosamine Biosynthesis II	1.28	0.167	#NUM!	UAP1
Prolactin Signaling	1.28	0.0316	#NUM!	FOS,JUN,TCF7
Inhibition of ARE-Mediated mRNA Degradation Pathway	1.24	0.0247	1	XRN1,YWHAQ,ZFP36,ZFP36L1
CXCR4 Signaling	1.2	0.0238	#NUM!	CXCR4,FOS,JUN,ROCK1
OX40 Signaling Pathway	1.19	0.0167	0	BCL2L1,HLA-DPA1,HLA-F,JUN,NFKB1,NFKBIA,REL,RELB
NER (Nucleotide Excision Repair, Enhanced Pathway)	1.18	0.0288	#NUM!	CDK7,ERCC1,POLR2A
IGF-1 Signaling	1.17	0.0286	#NUM!	FOS,JUN,YWHAQ
Histidine Degradation III	1.16	0.125	#NUM!	MTHFD1L
Assembly of RNA Polymerase II Complex	1.14	0.04	#NUM!	CDK7,POLR2A
Cell Cycle: G2/M DNA Damage Checkpoint Regulation	1.14	0.04	#NUM!	CDK7,YWHAQ
Estrogen Receptor Signaling	1.13	0.0171	-1	FOS,HSP90B1,JUN,NFKB1,REL,RELB,ROCK1
UVC-Induced MAPK Signaling	1.12	0.0392	#NUM!	FOS,JUN
Folate Transformations I	1.11	0.111	#NUM!	MTHFD1L
UVB-Induced MAPK Signaling	1.11	0.0385	#NUM!	FOS,JUN
Role of MAPK Signaling in Promoting the Pathogenesis of Influenza	1.09	0.0263	#NUM!	JUN,NFKB1,NFKBIA
IL-17 Signaling	1.06	0.0214	-2	FOS,HSP90B1,JUN,NFKB1
CSDE1 Signaling Pathway	1.05	0.0357	#NUM!	CSDE1,FOS
Macrophage Classical Activation Signaling Pathway	1.05	0.0212	#NUM!	HLA-DPA1,JARID2,NFKB1,NFKBIA
Cell Cycle Control of Chromosomal Replication	1.05	0.0357	#NUM!	CDK7,ORC5
EGF Signaling	1.05	0.0357	#NUM!	FOS,JUN
Cholecystokinin/Gastrin-mediated Signaling	1.05	0.0252	#NUM!	FOS,JUN,ROCK1
Th1 Pathway	1.02	0.0246	#NUM!	HLA-DPA1,NFATC1,NFKB1
Polyamine Regulation in Colon Cancer	1.01	0.0339	#NUM!	FOS,JUN
LXR/RXR Activation	1.01	0.0244	#NUM!	NFKB1,REL,RELB
IL-15 Production	1.01	0.0244	#NUM!	NFKB1,REL,RELB
Assembly of RNA Polymerase I Complex	0.991	0.0833	#NUM!	POLR1E
Glycogen Degradation II	0.991	0.0833	#NUM!	MTAP
14-3-3-mediated Signaling	0.983	0.0236	#NUM!	FOS,JUN,YWHAQ
ID1 Signaling Pathway	0.979	0.0199	0	ACVR1,BCL2L1,NFKB1,SMAD3
IL-2 Signaling	0.979	0.0323	#NUM!	FOS,JUN
Opioid Signaling Pathway	0.975	0.0179	-1	CALM1 (includes others),FOS,NFKB1,NFKBIA,TCF7
Thrombopoietin Signaling	0.967	0.0317	#NUM!	FOS,JUN
UDP-N-acetyl-D-galactosamine Biosynthesis II	0.959	0.0769	#NUM!	UAP1
Glutamate Receptor Signaling	0.932	0.0303	#NUM!	CALM1 (includes others),SLC38A1
Glycogen Degradation III	0.928	0.0714	#NUM!	MTAP
Phenylalanine Degradation IV (Mammalian, via Side Chain)	0.928	0.0714	#NUM!	IL4I1
SNARE Signaling Pathway	0.917	0.0221	#NUM!	CALM1 (includes others),MYO18A,RAB11A
PKCθ Signaling in T Lymphocytes	0.9	0.0143	-1.342	FOS,HLA-DPA1,JUN,NFATC1,NFKB1,NFKBIA,REL,RELB
Parkinson's Signaling	0.876	0.0625	#NUM!	CYCS
Calcium Signaling	0.873	0.0182	#NUM!	CALM1 (includes others),MYO18A,NFATC1,RCAN1
Basal Cell Carcinoma Signaling	0.87	0.0278	#NUM!	PTCH2,TCF7
Ephrin B Signaling	0.87	0.0278	#NUM!	CXCR4,ROCK1
T Cell Exhaustion Signaling Pathway	0.87	0.0141	1.342	ACVR1,FOS,HLA-DPA1,HLA-F,JUN,NFATC1,SMAD3,TCF7
RAN Signaling	0.851	0.0588	#NUM!	RANGAP1
ERK5 Signaling	0.851	0.027	#NUM!	FOS,YWHAQ
Thrombin Signaling	0.848	0.0178	#NUM!	NFKB1,REL,RELB,ROCK1
Endocannabinoid Cancer Inhibition Pathway	0.845	0.0204	#NUM!	NSMAF,ROCK1,TCF7
Caveolar-mediated Endocytosis Signaling	0.842	0.0267	#NUM!	HLA-F,ITGAV
NAD Signaling Pathway	0.818	0.0199	#NUM!	NFKB1,POLR2A,SLC7A5
Neurotrophin/TRK Signaling	0.815	0.0256	#NUM!	FOS,JUN
IL-3 Signaling	0.807	0.0253	#NUM!	FOS,JUN
Factors Promoting Cardiogenesis in Vertebrates	0.807	0.0196	#NUM!	ACVR1,ROCK1,TCF7
PI3K Signaling in B Lymphocytes	0.801	0.0135	-1.633	CALM1 (includes others),FOS,JUN,NFATC1,NFKB1,NFKBIA,REL,RELB
Inflammasome pathway	0.785	0.05	#NUM!	NFKB1
ICOS-ICOSL Signaling in T Helper Cells	0.777	0.0138	#NUM!	CALM1 (includes others),HLA-DPA1,NFATC1,NFKB1,NFKBIA,REL,RELB
Endoplasmic Reticulum Stress Pathway	0.767	0.0476	#NUM!	HSP90B1
Actin Cytoskeleton Signaling	0.762	0.0164	#NUM!	ABI2,ITGAV,MYO18A,ROCK1
HIPPO signaling	0.75	0.0233	#NUM!	SMAD3,YWHAQ
Putrescine Degradation III	0.747	0.0455	#NUM!	IL4I1
PDGF Signaling	0.742	0.023	#NUM!	FOS,JUN
Ribonucleotide Reductase Signaling Pathway	0.714	0.0176	#NUM!	FOS,JUN,NFKB1
Aldosterone Signaling in Epithelial Cells	0.703	0.0174	#NUM!	DNAJA1,DUSP1,HSP90B1
Systemic Lupus Erythematosus In B Cell Signaling Pathway	0.701	0.0124	-1.134	BCL2L1,CALM1 (includes others),FOS,JUN,MCL1,NFATC1,NFKB1,REL,RELB
Actin Nucleation by ARP-WASP Complex	0.697	0.0215	#NUM!	ITGAV,ROCK1
ERBB Signaling	0.697	0.0215	#NUM!	FOS,JUN
B Cell Receptor Signaling	0.686	0.0126	-0.816	BCL2L1,CALM1 (includes others),JUN,NFATC1,NFKB1,NFKBIA,REL,RELB
Cardiomyocyte Differentiation via BMP Receptors	0.67	0.037	#NUM!	ACVR1
Tryptophan Degradation X (Mammalian, via Tryptamine)	0.67	0.037	#NUM!	IL4I1
D-myo-inositol (1,4,5,6)-Tetrakisphosphate Biosynthesis	0.67	0.0168	#NUM!	DUSP1,DUSP2,SACM1L
D-myo-inositol (3,4,5,6)-tetrakisphosphate Biosynthesis	0.67	0.0168	#NUM!	DUSP1,DUSP2,SACM1L
VEGF Signaling	0.658	0.0202	#NUM!	BCL2L1,ROCK1
3-phosphoinositide Degradation	0.616	0.0157	#NUM!	DUSP1,DUSP2,SACM1L
Sonic Hedgehog Signaling	0.616	0.0323	#NUM!	PTCH2
Xenobiotic Metabolism PXR Signaling Pathway	0.613	0.0156	#NUM!	CITED2,HSP90B1,IL4I1
Huntington's Disease Signaling	0.611	0.0141	#NUM!	BCL2L1,CYCS,JUN,POLR2A
Dopamine Degradation	0.604	0.0312	#NUM!	IL4I1
Telomerase Signaling	0.602	0.0185	#NUM!	ELK3,HSP90B1
D-myo-inositol-5-phosphate Metabolism	0.6	0.0154	#NUM!	DUSP1,DUSP2,SACM1L
Kinetochore Metaphase Signaling Pathway	0.585	0.018	#NUM!	CENPP,REC8
Inhibition of Angiogenesis by TSP1	0.582	0.0294	#NUM!	JUN
Th17 Activation Pathway	0.58	0.0124	1	HSP90B1,IL23R,NFATC1,NFKB1,REL,RELB
Human Embryonic Stem Cell Pluripotency	0.575	0.0149	#NUM!	ACVR1,HSP90B1,SMAD3
Ephrin Receptor Signaling	0.572	0.0149	#NUM!	CXCR4,ITGAV,ROCK1
Regulation of Actin-based Motility by Rho	0.564	0.0174	#NUM!	ITGAV,ROCK1
3-phosphoinositide Biosynthesis	0.561	0.0146	#NUM!	DUSP1,DUSP2,SACM1L
Interferon Signaling	0.561	0.0278	#NUM!	OAS1
Role of Tissue Factor in Cancer	0.559	0.0172	#NUM!	BCL2L1,ITGAV
Sertoli Cell-Sertoli Cell Junction Signaling	0.556	0.0146	#NUM!	ITGAV,JUN,RAB8B
Neuregulin Signaling	0.554	0.0171	#NUM!	HSP90B1,ITGAV
Dendritic Cell Maturation	0.551	0.0117	-2.646	CD83,HLA-DPA1,HLA-F,NFKB1,NFKBIA,REL,RELB
Noradrenaline and Adrenaline Degradation	0.55	0.027	#NUM!	IL4I1
Nitric Oxide Signaling in the Cardiovascular System	0.539	0.0167	#NUM!	CALM1 (includes others),HSP90B1
Integrin Signaling	0.535	0.0142	#NUM!	ARF4,ITGAV,ROCK1
CTLA4 Signaling in Cytotoxic T Lymphocytes	0.526	0.0115	1.134	BCL2L1,FOS,HLA-DPA1,HLA-F,JUN,NFATC1,NFKB1
RHOA Signaling	0.52	0.0161	#NUM!	ROCK1,SEPTIN9
RHOGDI Signaling	0.506	0.0136	#NUM!	ITGAV,MYO18A,ROCK1
GP6 Signaling Pathway	0.506	0.0157	#NUM!	CALM1 (includes others),COL6A2
Serotonin Receptor Signaling	0.48	0.0222	#NUM!	IL4I1
CCR3 Signaling in Eosinophils	0.475	0.0149	#NUM!	CALM1 (includes others),ROCK1
Role of OCT4 in Mammalian Embryonic Stem Cell Pluripotency	0.472	0.0217	#NUM!	JARID2
DNA damage-induced 14-3-3σ Signaling	0.472	0.0217	#NUM!	BCL2L1
nNOS Signaling in Neurons	0.465	0.0213	#NUM!	CALM1 (includes others)
Ephrin A Signaling	0.465	0.0213	#NUM!	ROCK1
Superpathway of Inositol Phosphate Compounds	0.461	0.0128	#NUM!	DUSP1,DUSP2,SACM1L
nNOS Signaling in Skeletal Muscle Cells	0.457	0.0208	#NUM!	CALM1 (includes others)
Spliceosomal Cycle	0.45	0.0204	#NUM!	CDC5L
Hereditary Breast Cancer Signaling	0.442	0.0141	#NUM!	GADD45B,POLR2A
Chondroitin Sulfate Biosynthesis (Late Stages)	0.442	0.02	#NUM!	CSGALNACT2
S100 Family Signaling Pathway	0.419	0.0104	-2.828	ADGRE5,CALM1 (includes others),FOS,JUN,NFKB1,ROCK1,SMAD3,TCF7
Transcriptional Regulatory Network in Embryonic Stem Cells	0.417	0.0185	#NUM!	SKIL
Dilated Cardiomyopathy Signaling Pathway	0.413	0.0133	#NUM!	LMNA,MYO18A
Cellular Effects of Sildenafil (Viagra)	0.413	0.0133	#NUM!	CALM1 (includes others),MYO18A
Semaphorin Neuronal Repulsive Signaling Pathway	0.413	0.0133	#NUM!	ITGAV,ROCK1
FAT10 Signaling Pathway	0.405	0.0179	#NUM!	SQSTM1
eNOS Signaling	0.393	0.0128	#NUM!	CALM1 (includes others),HSP90B1
Chondroitin Sulfate Biosynthesis	0.393	0.0172	#NUM!	CSGALNACT2
Cancer Drug Resistance By Drug Efflux	0.393	0.0172	#NUM!	NFKB1
Necroptosis Signaling Pathway	0.393	0.0128	#NUM!	BIRC3,RIPK1
Cardiac Hypertrophy Signaling	0.386	0.0115	#NUM!	CALM1 (includes others),JUN,ROCK1
Phagosome Maturation	0.386	0.0127	#NUM!	DCTN4,HLA-F
Dermatan Sulfate Biosynthesis	0.382	0.0167	#NUM!	CSGALNACT2
SPINK1 Pancreatic Cancer Pathway	0.382	0.0167	#NUM!	SMAD3
Semaphorin Signaling in Neurons	0.376	0.0164	#NUM!	ROCK1
ERB2-ERBB3 Signaling	0.356	0.0154	#NUM!	JUN
Pyridoxal 5'-phosphate Salvage Pathway	0.356	0.0154	#NUM!	CDK7
Role of NFAT in Regulation of the Immune Response	0.354	0.00964	-1.633	CALM1 (includes others),FOS,HLA-DPA1,JUN,NFATC1,NFKB1,NFKBIA,RCAN1,REL,RELB
Mitotic Roles of Polo-Like Kinase	0.346	0.0149	#NUM!	HSP90B1
Superpathway of Melatonin Degradation	0.346	0.0149	#NUM!	IL4I1
Cell Cycle: G1/S Checkpoint Regulation	0.341	0.0147	#NUM!	SMAD3
Agrin Interactions at Neuromuscular Junction	0.336	0.0145	#NUM!	JUN
GM-CSF Signaling	0.332	0.0143	#NUM!	BCL2L1
Growth Hormone Signaling	0.328	0.0141	#NUM!	FOS
Serotonin Degradation	0.328	0.0141	#NUM!	IL4I1
Axonal Guidance Signaling	0.323	0.00982	#NUM!	CXCR4,ITGAV,NFATC1,PTCH2,ROCK1
Melatonin Signaling	0.323	0.0139	#NUM!	CALM1 (includes others)
Netrin Signaling	0.323	0.0139	#NUM!	NFATC1
Regulation of eIF4 and p70S6K Signaling	0.319	0.011	#NUM!	EIF4G2,ITGAV
Glioma Invasiveness Signaling	0.319	0.0137	#NUM!	ITGAV
NUR77 Signaling in T Lymphocytes	0.317	0.00975	#NUM!	CALM1 (includes others),CYCS,HLA-DPA1,HLA-F,NFATC1
Neutrophil Extracellular Trap Signaling Pathway	0.299	0.00969	-2	COL6A2,MCL1,NFKB1,RIPK1
Role of WNT/GSK-3β Signaling in the Pathogenesis of Influenza	0.298	0.0128	#NUM!	TCF7
Maturity Onset Diabetes of Young (MODY) Signaling	0.295	0.0127	#NUM!	NFKB1
Xenobiotic Metabolism CAR Signaling Pathway	0.294	0.0105	#NUM!	CITED2,HSP90B1
Chaperone Mediated Autophagy Signaling Pathway	0.292	0.00933	-1.633	HSP90B1,MCL1,NFKB1,NFKBIA,RAB11A,RCAN1
Dopamine Receptor Signaling	0.292	0.0125	#NUM!	IL4I1
Leukocyte Extravasation Signaling	0.289	0.0104	#NUM!	CXCR4,ROCK1
Endothelin-1 Signaling	0.287	0.0103	#NUM!	FOS,JUN
TR/RXR Activation	0.277	0.0119	#NUM!	STRBP
VEGF Family Ligand-Receptor Interactions	0.277	0.0119	#NUM!	FOS
Oxytocin In Brain Signaling Pathway	0.276	0.0101	#NUM!	CALM1 (includes others),NFKB1
Cyclins and Cell Cycle Regulation	0.273	0.0118	#NUM!	CDK7
Regulation of Cellular Mechanics by Calpain Protease	0.257	0.0111	#NUM!	ITGAV
Clathrin-mediated Endocytosis Signaling	0.256	0.00962	#NUM!	PICALM,RAB11A
HIF1α Signaling	0.256	0.00962	#NUM!	EGLN3,JUN
Agranulocyte Adhesion and Diapedesis	0.253	0.00952	#NUM!	CXCR4,MYO18A
Pyroptosis Signaling Pathway	0.248	0.0108	#NUM!	NFKB1
Fcγ Receptor-mediated Phagocytosis in Macrophages and Monocytes	0.245	0.0106	#NUM!	RAB11A
Salvage Pathways of Pyrimidine Ribonucleotides	0.237	0.0103	#NUM!	CDK7
Neuropathic Pain Signaling In Dorsal Horn Neurons	0.225	0.0099	#NUM!	FOS
Role of NFAT in Cardiac Hypertrophy	0.225	0.00893	#NUM!	CALM1 (includes others),RCAN1
Mouse Embryonic Stem Cell Pluripotency	0.218	0.00962	#NUM!	TCF7
Paxillin Signaling	0.21	0.00935	#NUM!	ITGAV
α-Adrenergic Signaling	0.206	0.00917	#NUM!	CALM1 (includes others)
Oxidative Phosphorylation	0.201	0.00901	#NUM!	CYCS
Neurovascular Coupling Signaling Pathway	0	0.00862	#NUM!	CALM1 (includes others),ROCK1
CLEAR Signaling Pathway	0	0.00351	#NUM!	YWHAQ
Role Of Osteoblasts In Rheumatoid Arthritis Signaling Pathway	0	0.0082	#NUM!	ACVR1,TCF7
Circadian Rhythm Signaling	0	0.00373	#NUM!	PER1
Synaptic Long Term Potentiation	0	0.00758	#NUM!	CALM1 (includes others)
LPS/IL-1 Mediated Inhibition of RXR Function	0	0.00787	#NUM!	IL4I1,JUN
Mitochondrial Dysfunction	0	0.0087	#NUM!	BID,CALM1 (includes others),CYCS
CCR5 Signaling in Macrophages	0	0.00601	#NUM!	CALM1 (includes others),FOS,JUN
Calcium-induced T Lymphocyte Apoptosis	0	0.00435	#NUM!	CALM1 (includes others),HLA-DPA1
Cytotoxic T Lymphocyte-mediated Apoptosis of Target Cells	0	0.00706	#NUM!	BID,CYCS,HLA-F
T Helper Cell Differentiation	0	0.00425	#NUM!	HLA-DPA1,IL23R
IL-15 Signaling	0	0.00758	#NUM!	BCL2L1,NFKB1,REL,RELB
Virus Entry via Endocytic Pathways	0	0.00847	#NUM!	HLA-F
Germ Cell-Sertoli Cell Junction Signaling	0	0.00588	#NUM!	RAB8B
Role of NANOG in Mammalian Embryonic Stem Cell Pluripotency	0	0.00806	#NUM!	ACVR1
CREB Signaling in Neurons	0	0.00494	#NUM!	ADGRE5,CALM1 (includes others),POLR2A
Allograft Rejection Signaling	0	0.00411	#NUM!	HLA-DPA1,HLA-F
Glioma Signaling	0	0.008	#NUM!	CALM1 (includes others)
Autoimmune Thyroid Disease Signaling	0	0.00437	#NUM!	HLA-DPA1,HLA-F
Graft-versus-Host Disease Signaling	0	0.00448	#NUM!	HLA-DPA1,HLA-F
p70S6K Signaling	0	0.00172	#NUM!	YWHAQ
mTOR Signaling	0	0.00467	#NUM!	EIF4G2
Communication between Innate and Adaptive Immune Cells	0	0.00214	#NUM!	CD83,HLA-F
Systemic Lupus Erythematosus Signaling	0	0.00375	#NUM!	FOS,HLA-F,JUN,NFATC1
CDC42 Signaling	0	0.00868	#NUM!	FOS,HLA-DPA1,HLA-F,ITGAV,JUN
FAK Signaling	0	0.00768	-1.414	ACVR1,ADGRE5,ELK3,FOS,ITGAV,JUN,NFKB1,TCF7
EIF2 Signaling	0	0.00881	#NUM!	EIF4G2,PPP1R15A
AMPK Signaling	0	0.00413	#NUM!	RAB11A
PAK Signaling	0	0.00855	#NUM!	ITGAV
Phospholipase C Signaling	0	0.00535	#NUM!	CALM1 (includes others),ITGAV,NFATC1,NFKB1,REL,RELB
Ovarian Cancer Signaling	0	0.00633	#NUM!	TCF7
Altered T Cell and B Cell Signaling in Rheumatoid Arthritis	0	0.00426	#NUM!	HLA-DPA1,NFKB1,REL,RELB
B Cell Development	0	0.00204	#NUM!	HLA-DPA1
Breast Cancer Regulation by Stathmin1	0	0.00505	#NUM!	ADGRE5,JUN,NFKB1
Neuroprotective Role of THOP1 in Alzheimer's Disease	0	0.00826	#NUM!	HLA-F
Antiproliferative Role of TOB in T Cell Signaling	0	0.00469	#NUM!	SMAD3,TOB1
Dopamine-DARPP32 Feedback in cAMP Signaling	0	0.00538	#NUM!	CALM1 (includes others)
Granulocyte Adhesion and Diapedesis	0	0.00529	#NUM!	CXCR4
Sperm Motility	0	0.00389	#NUM!	CALM1 (includes others)
TEC Kinase Signaling	0	0.00865	#NUM!	FOS,ITGAV,NFKB1,REL,RELB
SAPK/JNK Signaling	0	0.00598	#NUM!	JUN,NFATC1,RIPK1
IL-4 Signaling	0	0.00693	0	BCL2L1,COL6A2,HLA-DPA1,NFKB1
Insulin Receptor Signaling	0	0.00714	#NUM!	ACLY
cAMP-mediated signaling	0	0.00847	#NUM!	CALM1 (includes others),DUSP1
p38 MAPK Signaling	0	0.00833	#NUM!	DUSP1
NF-κB Signaling	0	0.00876	-0.447	NFKB1,NFKBIA,RELB,RIPK1,TNFAIP3
Phagosome Formation	0	0.00576	0	ADGRE5,ITGAV,MYO18A,ROCK1
Iron homeostasis signaling pathway	0	0.00725	#NUM!	SMAD3
Synaptogenesis Signaling Pathway	0	0.00317	#NUM!	CALM1 (includes others)
Systemic Lupus Erythematosus In T Cell Signaling Pathway	0	0.00778	-0.447	FOS,HLA-DPA1,HLA-F,JUN,ROCK1
White Adipose Tissue Browning Pathway	0	0.00725	#NUM!	RARG
Insulin Secretion Signaling Pathway	0	0.00368	#NUM!	EIF4G2
