# Supplementary material for: Short-Term Dietary Restriction Potentiates an Anti-Inflammatory Circulating Mucosal-Associated Invariant T-Cell Response
Source: Nutrients. 2024 Apr 22;16(8):1245. doi: 10.3390/nu16081245 (PMC11053749; doi:10.3390/nu16081245)
Supplement: Supplementary file 1 [file nutrients-16-01245-s001.zip › File S3. Day 2 Regulators.xls]

## Sheet: Sheet0
© 2000-2023 QIAGEN. All rights reserved.
Upstream Regulator	Expr Log Ratio	Molecule Type	Predicted Activation State	Activation z-score	p-value of overlap	Target Molecules in Dataset	Mechanistic Network
CD3		complex	Inhibited	-2.094	5.84e-17	BCL2L1,BIRC3,BTG1,CALM1 (includes others),CD69,CD83,CDK7,CXCR4,CYCS,DUSP2,ELK3,FOS,FUT7,GOLGB1,HSP90B1,IL23R,IL4I1,JUN,JUNB,NASP,NFATC1,NFKB1,NFKBIA,NKTR,POLR2A,REL,RELB,STX6,TCF7,TNFAIP3,TRA2A,ZFP36,ZFP36L1	103 (34)
TCR		complex		-1.076	1.94e-15	BCL2L1,BIRC3,CD69,CXCR4,FOS,GADD45B,HSP90B1,IFI44L,JUN,JUNB,MCL1,NFATC1,NFKB1,NFKBIA,OAS1,PMAIP1,REL,RELB,RIGI,RIPK1,SKIL,SMAD3,TNFAIP3,TOB1,TSC22D3	94 (29)
camptothecin		chemical drug	Inhibited	-2.585	3.7e-15	BCL2L1,BID,BIRC3,BTG2,CD83,DNAJA1,FOS,GADD45B,HLA-F,IER5,JUN,LST1,MCL1,MEPCE,MYO18A,NFKB1,NFKBIA,PMAIP1,RIPK1,RSRP1,SERPINB9,SKIL,STK38L,STX6,TAGLN2,TBL1X,TNFAIP3,TOB1,TRA2A,UTP3,ZFP36L1	101 (27)
lipopolysaccharide		chemical drug	Inhibited	-3.141	4.02e-15	ACLY,ACVR1,ARRDC3,BCL2L1,BID,BIRC3,BTG1,CALM1 (includes others),CD69,CD83,CDC5L,CDK7,CITED2,CLIC5,CRTAP,CXCR4,CYCS,DUSP1,DUSP2,EGLN3,ELK3,ERCC1,FOS,GADD45B,HSP90B1,IER5,IFI44L,IFRD1,IL23R,IL4I1,ITGAV,JUN,JUNB,LST1,MCL1,NDRG1,NFATC1,NFKB1,NFKBIA,NFKBIZ,NLRC5,OAS1,OAS3,PMAIP1,PPP1R15A,RAB11A,RCAN1,REL,RELB,RFLNB,RIGI,RIPK1,ROCK1,SERPINB9,SKIL,SLC7A5,SQSTM1,STX6,TNFAIP3,TSC22D3,USP3,YWHAQ,ZFP36	106 (29)
TNFSF10	0.181	cytokine		-1.941	5.09e-14	BCL2L1,BID,BIRC3,CD69,CXCR4,FOS,HLA-F,JUN,MCL1,NFKBIA,PER1,PIK3IP1,PMAIP1,PPP1R15A,RCAN1,TNFAIP3	99 (34)
Wy 40905		chemical reagent	Inhibited	-3.43	8.66e-13	BTG2,FOS,GADD45B,IER2,JUN,JUNB,NFKBIZ,PER1,PPP1R15A,SERPINB9,SKIL,ZFP36	85 (20)
cycloheximide		chemical reagent	Inhibited	-2.68	2.38e-12	BCL2L1,BIRC3,BTG2,CITED2,CXCR4,DUSP1,FOS,GADD45B,JUN,JUNB,KDM6B,MCL1,NFKBIA,PMAIP1,RARG,RCAN1,RELB,RIPK1,TNFAIP3,TOB1,TRA2A,YME1L1	96 (28)
CD28	-0.073	transmembrane receptor		-0.845	3.5e-12	BCL2L1,BTG1,CD69,CDK7,CXCR4,CYCS,FOS,GOLGB1,IL23R,IL4I1,JUN,NFATC1,NFKB1,NFKBIA,POLR2A,REL,RIGI,SLC7A5,TCF7,TNFAIP3,TOB1
TNF	-0.031	cytokine	Inhibited	-3.944	3.19e-11	ARF4,ARRDC3,BCL2L1,BID,BIRC3,BTG1,BTG2,CD69,CD83,CITED2,CXCR4,DUSP1,DUSP2,EGLN3,ELK3,ERCC1,FOS,FUT7,GADD45B,HLA-F,HSP90B1,IER2,IL23R,IL4I1,ITGAV,JARID2,JUN,JUNB,MCL1,MECP2,NFATC1,NFKB1,NFKBIA,NFKBIZ,OAS1,OAS3,PMAIP1,PPP1R15A,RCAN1,REL,RELB,RIGI,RIPK1,SERPINB9,SMAD3,SQSTM1,TNFAIP3,TSC22D3,ZFP36	95 (29)
CD40LG	0.022	cytokine	Inhibited	-2.709	3.24e-11	BCL2L1,BIRC3,BTG1,CD69,CD83,CXCR4,DUSP1,DUSP2,FOS,JUN,JUNB,KDM6B,MCL1,NFKB1,NFKBIA,ORC5,PMAIP1,REL,RELB,TNFAIP3,ZFP36L1	97 (31)
prexasertib		chemical drug	Inhibited	-3.317	3.38e-11	BIRC3,BTG2,DUSP1,FOS,GADD45B,NFKBIA,PMAIP1,PPP1R15A,SKIL,TNFAIP3,ZFP36	84 (18)
PPP2R5C	-0.335	other		1.89	4.76e-11	BCL2L1,BIRC3,CD69,NFKB1,REL,RELB,TNFAIP3	88 (22)
NR3C1	-0.051	ligand-dependent nuclear receptor		0.111	6.9e-11	BCL2L1,BIRC3,BTG1,CD69,CD83,COL6A2,CXCR4,DUSP1,FOS,GADD45B,IER2,ITGAV,JUN,MCL1,NFATC1,NFKB1,NFKBIA,NSMAF,PER1,PPP1R15A,RAB11A,RIPK1,ROCK1,SERPINB9,SLC38A1,TNFAIP3,TSC22D3,WDR3
IL33		cytokine		-1.124	1.03e-10	BCL2L1,BIRC3,CD69,CD83,CDC5L,DUSP2,EGLN3,GADD45B,IL4I1,JUNB,NFATC1,NFKB1,NFKBIA,NFKBIZ,REL,RELB,SERPINB9,SKIL,STX6,TNFAIP3,ZFP36	99 (29)
poly rI:rC-RNA		biologic drug	Inhibited	-2.801	1.52e-10	BIRC3,CD69,CD83,CDK7,CXCR4,DUSP1,FOS,GADD45B,HLA-F,IFI44L,IL4I1,JUN,JUNB,MCL1,NFKB1,NFKBIA,NFKBIZ,NLRC5,OAS1,OAS3,PMAIP1,PPP1R15A,REL,RELB,RIGI,SMAD3,TNFAIP3,ZFP36	96 (31)
CSF2		cytokine	Inhibited	-2.16	1.78e-10	ADGRE5,BCL2L1,BID,BIRC3,CD69,CD83,CXCR4,DUSP2,FOS,IFRD1,JUN,JUNB,MCL1,NFATC1,NFKB1,NFKBIA,PPP1R15A,REC8,RELB,SERPINB9,SQSTM1,TNFAIP3,ZFP36	96 (30)
FADD	-0.074	other		0.164	2.01e-10	BIRC3,CXCR4,FOS,GADD45B,JUN,JUNB,NFKB1,PPP1R15A,RIGI,RIPK1,TNFAIP3
NFkB (complex)		complex	Inhibited	-3.732	2.78e-10	BCL2L1,BID,BIRC3,CD69,CD83,CXCR4,DUSP2,FOS,GADD45B,HLA-F,ITGAV,JUN,JUNB,KDM6B,MCL1,NFKB1,NFKBIA,NFKBIZ,PMAIP1,REL,RELB,SLC7A5,SMAD3,TNFAIP3,ZFP36	94 (28)
NFKBIA	-0.832	transcription regulator		-1.633	3.83e-10	ADGRE5,BCL2L1,BID,BIRC3,BTG2,CD69,CXCR4,EIF4G2,FOS,GADD45B,ITGAV,JUN,JUNB,NFKB1,NFKBIA,PICALM,RCAN1,RELB,RIPK1,ROCK1,TNFAIP3	94 (30)
FAS	0.245	transmembrane receptor		1.916	5.14e-10	BCL2L1,BID,BIRC3,CD83,ERCC1,FOS,HLA-F,ITGAV,JUN,LST1,MYO18A,NFKBIA,PPP1R15A,SERPINB9,SKIL,STK38L,TAGLN2,TNFAIP3,ZFP36	94 (28)
palbociclib		chemical drug	Inhibited	-2.714	5.22e-10	CD83,DUSP1,GADD45B,JUN,JUNB,NFKB1,OAS1,PER1,PPP1R15A,RIGI,ZFP36	87 (20)
IgG		complex		0.365	7.17e-10	BCL2L1,BIRC3,CD69,CD83,DUSP1,EGLN3,GADD45B,IER2,JUNB,NFKBIA,PPP1R15A,REL,RELB,RIGI,TNFAIP3,TOB1,TSC22D3,ZFP36
PRN694		chemical drug	Activated	2.2	8.18e-10	CD69,FOS,NFKBIA,NFKBIZ,TNFAIP3	78 (12)
IFNG		cytokine		-1.375	9.19e-10	ACLY,BCL2L1,BID,BIRC3,BTG1,CD83,CLIC5,CXCR4,DUSP1,EGLN3,FOS,GADD45B,HLA-F,IER2,IFI44L,IFRD1,IL23R,IL4I1,ITGAV,JUN,JUNB,LST1,NFKB1,NFKBIA,NFKBIZ,NLRC5,OAS1,OAS3,PMAIP1,RELB,RIGI,RIPK1,SERPINB9,SLC7A5,SMAD3,SQSTM1,TAPBPL,TSC22D3,ZFP36	92 (26)
ESR1		ligand-dependent nuclear receptor		0.774	1.02e-09	ABI2,ACLY,ARRDC3,BCL2L1,BCLAF1,BIRC3,CD69,CD83,CDC5L,DDX21,EIF4G2,FOS,GADD45B,HSP90B1,IFI44L,IFRD1,JUN,JUNB,MCL1,NFATC1,NFKB1,NFKBIA,NLK,PMAIP1,PTCH2,RELB,RIPK1,ROCK1,SERPINB9,SLC7A5,SMAD3,SQSTM1,STX6,TNFAIP3,TOB1,TSC22D3,XRN1
IL1B		cytokine	Inhibited	-3.564	1.04e-09	BCL2L1,BIRC3,BTG2,CD69,CD83,CXCR4,DUSP1,EGLN3,FOS,FUT7,GADD45B,HLA-F,IER2,IFRD1,IL23R,IL4I1,ITGAV,JUN,JUNB,MCL1,NFKB1,NFKBIA,NFKBIZ,RCAN1,REL,RELB,SERPINB9,SMAD3,TNFAIP3,TOB1,TSC22D3,UAP1,ZFP36	93 (28)
IRAK4	0.008	kinase			1.36e-09	BIRC3,BTG2,FOS,IER2,IFRD1,JUN,NFKBIA,NFKBIZ,TNFAIP3,ZFP36
KLF6	-0.219	transcription regulator	Inhibited	-3.14	1.63e-09	BCL2L1,BIRC3,CD83,GADD45B,JUNB,KDM6B,MCL1,NFKB1,NFKBIA,PMAIP1,RARG,REL,RELB,SMAD3,SQSTM1,TNFAIP3	86 (18)
IL2		cytokine	Inhibited	-2.985	2.19e-09	BCL2L1,BIRC3,CD69,CD83,CXCR4,CYCS,DDX21,DUSP1,DUSP2,FOS,GADD45B,HLA-DPA1,HSP90B1,IFRD1,IL23R,JUN,JUNB,MCL1,NDRG1,NFKB1,PMAIP1,PPP1R15A,SERPINB9,SLC7A5,TNFAIP3,WDR3	97 (32)
CD40		transmembrane receptor	Inhibited	-2.241	2.49e-09	BCL2L1,BIRC3,CD69,CD83,DUSP1,DUSP2,FOS,HSP90B1,IL4I1,JUN,NFATC1,NFKB1,NFKBIA,RABEPK,REL,SLC38A1,TNFAIP3	97 (30)
TNFSF11		cytokine		-1.444	2.59e-09	BCL2L1,CD83,DUSP1,FOS,GADD45B,IFRD1,ITGAV,JUN,JUNB,NFATC1,NFKB1,NFKBIA,NFKBIZ,RCAN1,RELB,SERPINB9	95 (27)
prostaglandin E2		chemical - endogenous mammalian		-0.559	2.62e-09	BCL2L1,BIRC3,BTG1,CD69,CD83,CXCR4,DUSP1,FOS,IL23R,IL4I1,JUN,LMNA,MCL1,NFKB1,NFKBIA,NFKBIZ,PPP1R15A,RELB,TSC22D3
dexamethasone		chemical drug		0.183	2.69e-09	ACLY,BCL2L1,BCLAF1,BIRC3,BTG1,BTG2,CD69,CD83,CGGBP1,COL6A2,CXCR4,CYCS,DUSP1,EGLN3,FOS,GADD45B,HLA-DPA1,HSP90B1,IER2,IFRD1,ITGAV,JARID2,JUN,JUNB,LST1,MCL1,NFATC1,NFKB1,NFKBIA,NFKBIZ,NKTR,OAS3,PER1,PIK3IP1,PMAIP1,POLR2A,RARG,RCAN1,RELB,RIGI,SERPINB9,SMAD3,SMC5,SQSTM1,TNFAIP3,TSC22D3,ZFP36,ZFP36L1
tetradecanoylphorbol acetate		chemical drug	Inhibited	-2.842	2.71e-09	ARF4,BCL2L1,BIRC3,BTG2,CD69,CDK7,CXCR4,DGKD,DUSP1,DUSP2,ERCC1,FOS,GADD45B,IL23R,IL4I1,JUN,JUNB,MCL1,MECP2,NFATC1,NFKB1,NFKBIA,OAS1,PER1,PPP1R15A,RCAN1,REL,RELB,SERPINB9,SMAD3,TNFAIP3,TSC22D3,ZFP36	95 (32)
EPHA2		kinase	Inhibited	-2.121	2.92e-09	ARRDC3,DUSP1,FOS,JUN,JUNB,NFKBIZ,RCAN1,ZFP36	90 (27)
ERK		group		-1.802	3.52e-09	BCL2L1,BTG2,DUSP1,FOS,IL23R,ITGAV,JUN,JUNB,MCL1,NDRG1,NFKBIZ,PMAIP1,ROCK1,ZFP36,ZFP36L1	96 (29)
HIF1A	-0.286	transcription regulator		1.006	3.55e-09	ACTL6A,BCL2L1,BID,CD69,CITED2,CXCR4,EGLN3,FOS,FUT7,GADD45B,IL23R,ITGAV,JUN,MCL1,NDRG1,NFKB1,NFKBIA,NFKBIZ,PMAIP1,REL,RELB,RIPK1	98 (27)
U0126		chemical drug	Activated	2.259	4.71e-09	ABI2,ACLY,BCL2L1,BIRC3,CD69,CXCR4,DUSP1,ERCC1,FOS,GADD45B,IER2,JUN,JUNB,KDM6B,MCL1,MRFAP1L1,NFATC1,PER1,ROCK1,SMAD3,TSC22D3,ZFP36	88 (30)
IL4		cytokine	Inhibited	-4.319	4.92e-09	BCL2L1,BTAF1,CD69,CD83,CITED2,COL6A2,CXCR4,FOS,FUT7,GADD45B,HLA-DPA1,IER2,IFI44L,IL4I1,ITGAV,JUN,JUNB,KDM6B,MCL1,NDRG1,NFATC1,NFKB1,NFKBIA,NFKBIZ,OAS3,ORC5,PREX1,SERPINB9,SLC7A5,SQSTM1,TCF7,TNFAIP3,ZFP36	101 (29)
CSF1		cytokine		-0.88	5.93e-09	ADGRE5,BCL2L1,CD83,DUSP1,FOS,HSP90B1,ITGAV,JUN,JUNB,NFATC1,OAS1,OAS3,RIPK1,SLC7A5,STX6,TNFAIP3
MAPK1	-0.215	kinase		-1.087	5.95e-09	CD69,CD84,CSGALNACT2,DUSP1,DUSP2,EGLN3,ERCC1,FOS,ITGAV,JUN,JUNB,LMNA,MCL1,MECP2,NFATC1,OAS1,OAS3,RIGI	87 (29)
4-hydroxytamoxifen		chemical drug		-1.788	6.08e-09	BCL2L1,DDX21,DUSP1,FOS,IER2,JUN,JUNB,NFKBIA,PMAIP1,PPP1R15A,SERPINB9,TNFAIP3,ZFP36	93 (31)
Pam3-Cys-Ser-Lys4		chemical reagent	Inhibited	-2.6	6.08e-09	ADGRE5,BCL2L1,CD69,CD83,JUN,KDM6B,MCL1,NFKB1,NFKBIA,NFKBIZ,REL,RELB,TNFAIP3	90 (26)
IL3		cytokine	Inhibited	-2.08	6.35e-09	ADGRE5,BCL2L1,BIRC3,BTG2,CD69,CD83,CITED2,CXCR4,FOS,GADD45B,HSP90B1,ITGAV,JUN,JUNB,MCL1,NFATC1,SLC7A5	91 (30)
TGFB1	-0.309	growth factor		-1.301	6.53e-09	ABI2,ACLY,ACVR1,ARF4,BCL2L1,BID,BIRC3,BTG1,CALM1 (includes others),CD69,CD83,CITED2,COL6A2,CXCR4,DDX21,DNAJA1,DUSP1,DZIP3,ELK3,FOS,FUBP1,FUT7,GADD45B,HLA-DPA1,HSP90B1,IER2,IFRD1,IL23R,ITGAV,JUN,JUNB,KDM6B,MRFAP1L1,NFATC1,NFKBIA,RARG,RFLNB,RHBDD1,SKIL,SLC7A5,SMAD3,TNFAIP3,TSC22D3,ZFP36	109 (32)
topotecan		chemical drug		1.508	9.29e-09	BIRC3,BTG1,CD83,CITED2,FOS,FUBP1,GADD45B,JUN,JUNB,MCL1,NFKBIA,PMAIP1,RELB,RIPK1,SLC7A5,TNFAIP3,ZFP36	75 (12)
TP53	0.01	transcription regulator	Inhibited	-3.543	1.33e-08	ACLY,ACTL6A,ADGRE5,BCL2L1,BID,BIRC3,BTG1,BTG2,CDK7,CITED2,COL6A2,DUSP1,DUSP2,EIF4G2,ERCC1,FOS,FUBP1,GADD45B,IER5,IFI44L,IL4I1,ITGAV,JUN,JUNB,MCL1,NDRG1,NFKB1,NFKBIA,OAS1,PMAIP1,PPP1R15A,PTCH2,RANGAP1,SERPINB9,SLC7A5,SQSTM1,STX6,TAGLN2,TBL1X,TOB1,TSC22D3,ZFP36,ZFP36L1	97 (29)
HGF		growth factor	Inhibited	-2.101	1.39e-08	ARRDC3,BCL2L1,BIRC3,CALM1 (includes others),CITED2,CXCR4,DDX21,DUSP1,FOS,JUN,JUNB,MCL1,NFATC1,NFKB1,NFKBIZ,RCAN1,SKIL,TAGLN2,TNFAIP3,ZFP36	95 (33)
EIF2AK2	0.128	kinase		-0.306	1.5e-08	BCL2L1,FOS,JUN,NFKBIA,OAS1,OAS3,PPP1R15A,REC8,RIGI,TNFAIP3
thapsigargin		chemical toxicant	Inhibited	-2.528	1.53e-08	BCL2L1,BIRC3,CD83,FOS,GADD45B,HSP90B1,IER2,JUN,MCL1,NFKBIA,PMAIP1,PPP1R15A,RCAN1,RIPK1	94 (28)
LDL		complex		-1.582	1.78e-08	BCL2L1,DUSP1,DUSP2,FOS,HSP90B1,ITGAV,JUN,MCL1,NFKB1,NLK,PMAIP1,RCAN1,SMAD3,SQSTM1,TNFAIP3	95 (30)
NFATC2	-0.229	transcription regulator		0.347	2.62e-08	BCL2L1,CD83,CITED2,JARID2,JUN,KDM6B,NFATC1,NFKB1,NFKBIA,NFKBIZ,RCAN1,REL,RELB
2-amino-5-phosphonovaleric acid		chemical - other	Activated	2.211	3.9e-08	BID,DUSP1,ELP6,FOS,GADD45B,IFRD1,JUN,JUNB,RELB,TNFAIP3,YPEL5	85 (19)
CALCA		other		-0.792	3.99e-08	CD83,CXCR4,EGLN3,FOS,GADD45B,GOLGB1,IL4I1,JUNB,LMNA,NFKBIA,SERPINB9,TNFAIP3
PDGF BB		complex	Inhibited	-3.117	5.3e-08	CALM1 (includes others),CYCS,DUSP1,FOS,IER2,JUN,JUNB,LMNA,MCL1,PPP1R15A,SKIL,TNFAIP3,TOB1,YWHAQ,ZFP36,ZFP36L1	91 (30)
NGF		growth factor	Inhibited	-2.557	5.88e-08	BCL2L1,BTG2,CD83,CITED2,DUSP1,EGLN3,FOS,IER2,IFRD1,JUN,JUNB,MCL1,SQSTM1,ZFP36	91 (31)
BTK		kinase		-0.539	6.64e-08	BCL2L1,CD69,CXCR4,IFI44L,IL4I1,ITGAV,JUN,NFATC1,OAS3,RELB
JUN	-0.587	transcription regulator		-0.979	7.48e-08	BIRC3,BTG1,CALM1 (includes others),CYCS,DUSP1,ERCC1,FOS,ITGAV,JUN,JUNB,LMNA,NDRG1,NFATC1,NFKBIA,NFKBIZ,RARG,RELB,SERPINB9,ZFP36
salmonella minnesota R595 lipopolysaccharides		chemical - endogenous non-mammalian	Inhibited	-3.081	7.78e-08	CD83,FOS,HLA-DPA1,JUN,JUNB,NFKB1,NFKBIA,NFKBIZ,RELB,TNFAIP3	84 (19)
GPER1		G-protein coupled receptor	Inhibited	-2.729	8.07e-08	DUSP1,FOS,IER2,JUN,NFKBIA,PPP1R15A,TNFAIP3,ZFP36	98 (31)
ECSIT	0.228	transcription regulator	Inhibited	-2.433	8.25e-08	CD83,JUNB,NFKB1,NFKBIA,RELB,TNFAIP3	81 (16)
PRKCD	0.062	kinase		-0.629	8.64e-08	BCL2L1,BIRC3,FOS,JUN,JUNB,MCL1,NFKBIA,OAS1,PPP1R15A,RCAN1,RELB,ZFP36
entolimod		biologic drug		-1.59	1.04e-07	DUSP1,JUNB,NFKBIA,NFKBIZ,RCAN1,TNFAIP3	72 (12)
IL15	0.257	cytokine		-0.849	1.05e-07	BCL2L1,BTG1,CALM1 (includes others),CD69,CD83,CD84,CXCR4,ELK3,JUN,JUNB,MCL1,NFKB1,NFKBIA,PMAIP1,SMAD3,TCF7,ZFP36,ZFP36L1
MYC	0.329	transcription regulator		0.186	1.13e-07	ACLY,ACVR1,BCL2L1,CD69,CDK7,CSDE1,CXCR4,CYCS,DDX21,DUSP1,DUSP2,FOS,GADD45B,IER5,IFI44L,JARID2,JUN,MCL1,NDRG1,NFKBIA,OAS1,PMAIP1,RARG,RCAN1,ROCK1,SLC38A1,SLC7A5,TAGLN2,TOB1,YME1L1,ZFP36,ZFP36L1
ZFTA-RELA		fusion gene/product		-1.89	1.24e-07	BCL2L1,BIRC3,DUSP2,NFKB1,NFKBIA,RELB,TNFAIP3
bee venom		chemical - endogenous non-mammalian			1.42e-07	IFRD1,IL4I1,ITGAV,JUN,JUNB,NFKBIA,PPP1R15A,RCAN1,TNFAIP3
ionomycin		chemical reagent		-0.213	1.59e-07	BCL2L1,BID,CD69,DUSP1,DUSP2,FOS,IL23R,IL4I1,JARID2,NFATC1,PPP1R15A,RCAN1
PAF1	-0.113	other		-1.134	1.68e-07	BIRC3,CITED2,IFI44L,NFKBIZ,OAS3,RIGI,ZFP36
P38 MAPK		group		-1.726	1.68e-07	BCL2L1,CD69,CD83,CXCR4,DUSP1,FOS,ITGAV,JUN,JUNB,MCL1,NFATC1,NFKB1,PMAIP1,RCAN1,SMAD3,ZFP36	96 (33)
resiquimod		chemical drug	Inhibited	-2.157	1.7e-07	CD83,FOS,IFI44L,JUN,LMNA,MCL1,NFKB1,NFKBIA,NFKBIZ,NLRC5,OAS1,OAS3,PMAIP1,REL,RELB,TNFAIP3,ZFP36L1	94 (28)
NLRX1		other		0.87	1.94e-07	BIRC3,NFKB1,NFKBIA,OAS1,REL,RELB,TNFAIP3
prednisolone		chemical drug		0.277	2.03e-07	BCL2L1,BID,BIRC3,BTG1,CXCR4,DUSP1,KIF9,MCL1,NFKB1,PPCDC,SQSTM1,TNFAIP3,TSC22D3
filgrastim		biologic drug	Activated	3.639	2.2e-07	BCL2L1,BIRC3,BTG2,CD69,CD83,CXCR4,HLA-DPA1,JARID2,JUN,LST1,OAS3,PMAIP1,RELB,RIGI,SMAD3,SQSTM1,ZFP36L1
triamcinolone acetonide		chemical drug		0.802	2.29e-07	BID,BTG2,CDC5L,DUSP1,ELK3,FOS,IER2,JUN,JUNB,NFKBIA,PER1,TSC22D3
LY294002		chemical drug	Activated	3.067	2.38e-07	BCL2L1,BIRC3,CD69,CD83,DUSP1,ERCC1,FOS,IER2,ITGAV,JUN,JUNB,LMNA,MCL1,NDRG1,NFKBIA,PMAIP1,RAB11A,TNFAIP3,ZFP36	96 (31)
etoposide		chemical drug	Inhibited	-2.502	2.55e-07	BCL2L1,BIRC3,CHCHD6,CROCC,CYCS,DUSP1,IFI44L,JUN,MCL1,REL,RELB,SQSTM1,TNFAIP3	93 (32)
Mek		group		-0.213	2.57e-07	ACVR1,ALG9,BCL2L1,BID,DDX21,FOS,HLA-F,IER2,JUN,JUNB,MCL1,PMAIP1,RIGI,ROCK1,TNFAIP3
aplidine		biologic drug		-1.165	3.27e-07	DUSP1,FOS,JUN,JUNB	93 (27)
MAPK9	-0.065	kinase		0.3	3.38e-07	ACLY,BIRC3,FOS,GADD45B,IER2,JUN,JUNB,LMNA,PPP1R15A,TNFAIP3,ZFP36
CG		complex	Inhibited	-3.753	3.39e-07	BCL2L1,BTG1,BTG2,CXCR4,DUSP1,ELK3,FOS,GADD45B,HLA-F,ITGAV,JUN,JUNB,KCNQ5,KIF13B,MCL1,NFKB1,PMAIP1,RAPH1,USP11	100 (31)
Jnk		group	Inhibited	-2.777	3.78e-07	BCL2L1,BIRC3,BTG1,CD69,CD83,CXCR4,DUSP1,FOS,JUN,MCL1,RARG,ZFP36	99 (31)
bortezomib		chemical drug		-1.778	3.96e-07	BCL2L1,BID,BIRC3,CXCR4,DNAJA1,GADD45B,HSP90B1,MCL1,NFKB1,PMAIP1,PPP1R15A,SQSTM1,TSC22D3	96 (28)
MAP3K14	0.01	kinase		-0.842	4.47e-07	BCL2L1,BIRC3,NFKB1,NFKBIA,RCAN1,REL,RELB,TNFAIP3
TLR3		transmembrane receptor	Inhibited	-2.228	4.5e-07	CD69,DUSP1,FOS,GADD45B,IFI44L,JUNB,NFKB1,NFKBIZ,OAS1,PMAIP1,RIGI,RIPK1,SERPINB9	95 (30)
CREB1	-0.337	transcription regulator	Inhibited	-2.805	4.66e-07	BCL2L1,BTG2,CXCR4,DUSP1,FOS,FUT7,GADD45B,IER2,JUN,JUNB,MCL1,PER1,POLR2A,PPP1R15A,SQSTM1,STRBP,TAFA1,TAGLN2,ZFP36	90 (23)
tretinoin		chemical drug		-1.732	4.78e-07	BCL2L1,BID,BIRC3,BTG1,BTG2,CALM1 (includes others),CGGBP1,CITED2,CXCR4,DUSP1,ERCC1,FOS,IFI44L,IL23R,IL4I1,JUN,KCNQ5,MCL1,NDRG1,NFATC1,NFKB1,OAS1,OAS3,PMAIP1,RARG,REC8,REL,RFLNB,RIGI,SERPINB9,SMAD3,TNFAIP3,TOB1,TSC22D3,USP3,WDR3	102 (27)
calcitriol		chemical drug		-0.868	5.4e-07	BCL2L1,CD69,DUSP1,FOS,IFI44L,IL23R,JUN,JUNB,MCL1,MMS22L,NASP,NFATC1,NFKB1,NFKBIA,REL,RELB,SERPINB9,SMAD3,TAGLN2,TCF7,TNFAIP3
HRAS	-0.046	enzyme		0.643	5.79e-07	ACLY,ADGRE5,BCL2L1,BIRC3,BTG2,CD69,CDK7,COL6A2,DUSP1,ELK3,ERCC1,FOS,FUT7,ITGAV,JUN,JUNB,MTHFD1L,NFKBIA,PREX1,SERPINB9,SMAD3
KLHL21	0.162	enzyme			5.81e-07	DUSP1,NFKBIA,NFKBIZ
3,4-methylenedioxyamphetamine		chemical drug			5.81e-07	BCL2L1,EIF4G2,JUN
Ck2		complex		0.339	5.85e-07	BCL2L1,BID,FOS,ZFP36
PSMB9	0.061	peptidase			5.85e-07	NFKB1,NFKBIA,RELB,TNFAIP3
CD160	-0.06	transmembrane receptor		-1	5.85e-07	BCL2L1,FOS,JUN,MCL1	73 (12)
RTKN		other		-0.927	5.85e-07	BCL2L1,BIRC3,FOS,TNFAIP3
Immunoglobulin		complex		-0.063	6.3e-07	ACLY,BCL2L1,BIRC3,CD69,CD83,COL6A2,CXCR4,DUSP1,FOS,LST1,MCL1,NFATC1,NFKB1,NFKBIA,NFKBIZ,NKTR,OAS1,OAS3,PICALM,PIK3IP1,REL,RELB,RIGI,SLC7A5,SQSTM1,TSC22D3
bicuculline		chemical - endogenous non-mammalian	Inhibited	-2.63	6.97e-07	BTG2,DUSP1,FOS,GADD45B,IER2,JUN,JUNB	91 (27)
romidepsin		biologic drug		0.053	7.06e-07	ARF4,BCL2L1,DDX21,DUSP1,FOS,ITGAV,JUN,MCL1
F2		peptidase	Inhibited	-2.362	7.1e-07	BIRC3,CXCR4,DUSP1,FOS,IER2,JUN,JUNB,NFKBIA,PMAIP1,RCAN1,RELB,TAGLN2,TNFAIP3	93 (31)
CP-55940		chemical reagent	Inhibited	-2	7.13e-07	BCL2L1,BTG2,JUN,JUNB,NFKBIA,TNFAIP3	89 (28)
hyaluronic acid		chemical - endogenous mammalian		-0.627	7.5e-07	BCL2L1,CD83,COL6A2,CXCR4,FOS,JUN,NFKB1,NFKBIA,TNFAIP3
IRF5		transcription regulator		-0.705	7.72e-07	BCL2L1,BID,CXCR4,NFKB1,OAS1,PMAIP1,RIGI,RIPK1
dalfampridine		chemical drug	Inhibited	-2.646	7.82e-07	BTG2,DUSP1,FOS,GADD45B,IER2,JUN,JUNB	87 (26)
anisomycin		chemical - endogenous non-mammalian		-1.204	7.82e-07	BCL2L1,DUSP1,FOS,JUN,JUNB,MCL1,SKIL	93 (31)
RELA	-0.003	transcription regulator	Inhibited	-2.771	8.01e-07	BCL2L1,BIRC3,BTG2,CD69,CITED2,CXCR4,DUSP1,FOS,HSP90B1,IER2,JUN,JUNB,NFATC1,NFKB1,NFKBIA,RELB,TNFAIP3	99 (32)
NSD2	-0.055	enzyme			8.37e-07	BTG2,CXCR4,ERCC1,FOS,JUN,OAS1
OVA-8		chemical reagent			8.37e-07	BCL2L1,FOS,GADD45B,NFKBIA,NFKBIZ,TNFAIP3
cocaine		chemical drug	Inhibited	-2.289	8.38e-07	BTAF1,DUSP1,FOS,GADD45B,JUN,JUNB,MCL1,MECP2,NFKB1,OAS1,PER1	90 (29)
MAP3K8	-0.297	kinase	Inhibited	-2.171	9.39e-07	ARRDC3,BIRC3,CLIC5,FOS,IER5,IL4I1,JUN,JUNB,RNMT,TAPBPL	91 (30)
ESR2	-0.039	ligand-dependent nuclear receptor		-0.801	1e-06	BCL2L1,BID,BTG2,CLIC5,FOS,GADD45B,IL23R,ITGAV,JUNB,KCNQ5,LMNA,MPP7,NASP,NDRG1,NFKB1,NFKBIA,PMAIP1,REL,RIGI,ROCK1,SMAD3,UAP1
CREM	-0.281	transcription regulator		-0.915	1.05e-06	BTG2,DUSP1,FOS,FUT7,GADD45B,JUNB,MCL1,NFATC1,PER1,PPP1R15A
phorbol esters		chemical - other	Inhibited	-2.749	1.09e-06	DUSP1,DUSP2,ERCC1,FOS,JUN,JUNB,NFKB1,REL	98 (35)
IL5		cytokine		-1.505	1.14e-06	BCL2L1,CD69,CITED2,CXCR4,DDX21,EGLN3,HSP90B1,IER2,ITGAV,MYADM,NDRG1,SLC7A5,TRA2A
REL	-0.48	transcription regulator		-0.833	1.18e-06	BCL2L1,FOS,GADD45B,JUN,NFATC1,NFKB1,NFKBIA,PMAIP1,PPP1R15A,REL,RELB,TNFAIP3
TLR9		transmembrane receptor		-0.666	1.29e-06	BCL2L1,CD69,CD83,DUSP1,GADD45B,IFI44L,IL4I1,MCL1,NFKBIZ,NSMAF,OAS3,UAP1
decitabine		chemical drug		-1.515	1.3e-06	BID,BIRC3,BTG1,CXCR4,DUSP1,FUBP1,GADD45B,HLA-F,ITGAV,JUNB,MECP2,NDRG1,NFATC1,NFKBIA,OAS1,POLR2A,PRDM2,PREX1,REL,SLC38A1,SMAD3,SMYD2,UBR5	86 (15)
fisetin		chemical drug		0.441	1.32e-06	BCL2L1,BIRC3,FOS,MCL1,NFATC1,NFKBIA
JQ1		chemical reagent		0.738	1.39e-06	BCL2L1,BIRC3,CXCR4,FOS,MCL1,NFKB1,NFKBIA,PMAIP1,SQSTM1,TNFAIP3
bisphenol A		chemical - endogenous mammalian		-1.491	1.44e-06	CITED2,FOS,HSP90B1,MECP2,PER1,PICALM,RALGAPA1,SKIL,SQSTM1,TRA2A,WDR3
ATF4	-0.216	transcription regulator	Inhibited	-2.606	1.51e-06	BTG1,FUT7,HSP90B1,JUN,MCL1,NDRG1,PMAIP1,PPP1R15A,SLC38A1,SLC7A5,TBL1X	70 (10)
IRF3	0.172	transcription regulator		0.832	1.73e-06	BIRC3,CD69,HLA-F,IFI44L,JUNB,NLRC5,OAS1,OAS3,PMAIP1,RIGI,TNFAIP3
BIRC3	-0.594	enzyme		1.172	1.83e-06	BCL2L1,BIRC3,MCL1,NFKBIA,REL	90 (24)
EGFR		kinase		-1.886	1.89e-06	ACVR1,ALG9,BCL2L1,BTG1,COL6A2,CXCR4,DUSP1,FOS,HSP90B1,IER2,JUN,JUNB,MCL1,NFKBIA,RNMT,SLC7A5,YME1L1,YPEL5	104 (34)
Akt		group		0.879	1.91e-06	ALG9,BCL2L1,BID,BTG2,CXCR4,FOS,JUN,LMNA,MCL1,NDRG1,NFATC1,NFKB1,NFKBIA,PMAIP1,SLC7A5
SP600125		chemical drug		1.94	1.93e-06	BCL2L1,BTG2,CD83,CXCR4,DUSP1,FOS,JUN,JUNB,MCL1,NFKBIA,PER1,SQSTM1,TNFAIP3,ZFP36	90 (29)
EPAS1		transcription regulator		-0.913	1.95e-06	ACLY,BIRC3,CITED2,CXCR4,EGLN3,FOS,GADD45B,ITGAV,NDRG1,RIPK1,SLC7A5,TNFAIP3
2-deoxyglucose		chemical drug		-0.724	2.05e-06	BCL2L1,BID,CITED2,CYCS,FOS,HSP90B1,JUN,MCL1
GCLC	0.186	enzyme			2.31e-06	FOS,JUN,JUNB
methylprednisolone		chemical drug		-1.596	2.31e-06	BTG1,CITED2,CYCS,DUSP1,DUSP2,FOS,HSP90B1,JUN,NFKB1,NFKBIA,REL,RELB,SERPINB9,TNFAIP3,TOB1,WDR74,ZFP36,ZFP36L1,ZNF519	90 (20)
IRF7	-0.018	transcription regulator		-0.426	2.37e-06	BCL2L1,CD69,DNAJA1,IFI44L,IL4I1,MCL1,OAS1,OAS3,PMAIP1,RIGI
BRD4	-0.189	kinase			2.37e-06	BCL2L1,BTG2,CXCR4,FOS,IER5,JARID2,KCNQ5,MCL1,MTHFD1L,PMAIP1
BCR (complex)		complex	Inhibited	-2.455	2.39e-06	BCL2L1,CD69,CXCR4,DUSP2,FOS,HSP90B1,JUNB,MCL1,RABEPK,REL,SLC38A1,TBL1X,WDR74	94 (33)
Igm		complex			2.44e-06	BCL2L1,CD69,CYCS,DUSP2,MCL1,NFKB1,ZFP36L1
NFKB1	-0.496	transcription regulator		-1.888	2.47e-06	BCL2L1,BIRC3,BTG2,CD83,DUSP1,FOS,HSP90B1,MCL1,NFATC1,NFKB1,NFKBIA,RELB,TNFAIP3	97 (31)
WT1		transcription regulator		0.437	2.47e-06	ADGRE5,BCL2L1,BTAF1,BTG2,HSP90B1,JUNB,MCL1,NDRG1,ROCK1,SMAD3,SQSTM1,WDR74
butyric acid		chemical - endogenous mammalian		0.027	2.49e-06	ADGRE5,BCL2L1,CALM1 (includes others),CD83,CXCR4,CYCS,DUSP1,EIF4G2,ELK3,FOS,MCL1,NFATC1,NFKB1,NFKBIA,PMAIP1,ZFP36L1
FOXO3	-0.346	transcription regulator	Inhibited	-2.961	2.5e-06	ACLY,ACVR1,BID,BTG1,CXCR4,FOS,GADD45B,IL23R,JUNB,NDRG1,NFKBIA,PIK3IP1,PMAIP1,PPP1R15A	96 (25)
THPO		cytokine		-0.894	2.56e-06	BCL2L1,BIRC3,FOS,NFKBIA,NFKBIZ,REL,RIGI,TNFAIP3
PD98059		chemical - kinase inhibitor		1.368	2.71e-06	BCL2L1,CD69,CD83,CXCR4,CYCS,DUSP1,FOS,ITGAV,JUN,JUNB,MCL1,NFKBIA,PER1,PPP1R15A,ROCK1,SMAD3,TSC22D3,ZFP36L1	88 (31)
Pkc(s)		group		-1.728	2.84e-06	BCL2L1,CXCR4,DUSP1,FOS,GADD45B,HSP90B1,JUN,JUNB,NFKB1,PER1,PPP1R15A	93 (31)
palmitic acid		chemical - endogenous mammalian		-1.121	3.15e-06	ACLY,BCL2L1,BIRC3,CDC5L,EGLN3,FOS,HSP90B1,JUN,KDM6B,MCL1,NFKBIA,RIPK1,SQSTM1	99 (33)
dopamine		chemical - endogenous mammalian		-0.493	3.21e-06	BCL2L1,BTG2,CD69,DUSP2,FOS,JUN,NFATC1,NFKB1,PER1,TNFAIP3
RPS6KA4	-0.017	kinase		-1.992	3.23e-06	DUSP1,FOS,JUN,JUNB	87 (24)
SP110	0.142	transcription regulator		0.333	3.28e-06	ERCC1,ITGAV,LMNA,MCL1,OAS1,OAS3,RIPK1,SQSTM1,TCF7
dibutyl phthalate		chemical toxicant	Inhibited	-2.202	3.31e-06	BID,FOS,JUN,JUNB,NFKB1	72 (12)
ID2	-0.394	transcription regulator		-0.378	3.53e-06	BCL2L1,BIRC3,BTG2,CD83,CXCR4,DUSP1,GADD45B,NFATC1,PIK3IP1,REL,RELB
PRL		cytokine		0.526	3.61e-06	BCL2L1,BTG1,CD69,FOS,IFI44L,JUN,NFKB1,OAS1,OAS3,RCAN1,REC8,RIGI,TSC22D3
medroxyprogesterone acetate		chemical drug	Inhibited	-2.221	3.71e-06	ALG9,BCL2L1,BID,BIRC3,BTG2,CXCR4,HSP90B1,ITGAV,JUN,JUNB,LMNA,NFKBIA,PMAIP1,SMAD3,TBL1X,TCF7	98 (29)
STAT1	0.332	transcription regulator		1.258	3.74e-06	BCL2L1,BTG1,CLIC5,EGLN3,FOS,IFI44L,JUN,NFKB1,NLRC5,OAS1,OAS3,PMAIP1,SMAD3,TAPBPL,TNFAIP3	86 (21)
ELK1	0.211	transcription regulator	Inhibited	-2.13	3.85e-06	BCL2L1,FOS,ITGAV,JUN,JUNB,MCL1,ZFP36	84 (18)
ATF3	-0.194	transcription regulator		0.129	3.9e-06	BIRC3,CD69,CD83,JUN,NFKBIZ,PMAIP1,POLR2A,PPP1R15A,RAB11A
HEIH	-0.202	other		-1.216	3.98e-06	BCL2L1,DUSP1,FOS,GADD45B,JUN	77 (16)
buthionine sulfoximine		chemical drug		-1.091	3.98e-06	BCL2L1,CXCR4,FOS,NFKBIA,TNFAIP3	99 (31)
beta-estradiol		chemical - endogenous mammalian	Inhibited	-2.09	4.09e-06	ACTL6A,ALG9,BCL2L1,BID,BIRC3,BTG1,BTG2,CALM1 (includes others),CD69,CITED2,CLIC5,COL6A2,CRTAP,CXCR4,CYCS,DUSP1,ELK3,FOS,GADD45B,HSP90B1,IER2,IFRD1,ITGAV,JUN,JUNB,KCNQ5,LMNA,NDRG1,NFKB1,NFKBIA,OAS1,PMAIP1,POLR2A,PPP1R15A,PRDM2,REL,RELB,ROCK1,SKIL,SLC7A5,SMAD3,SQSTM1,TBL1X,TCF7,TNFAIP3,TSC22D3,ZFP36,ZFP36L1	107 (30)
RNASEH2A		enzyme			4.25e-06	DDX21,JUNB,NFKB1,NFKBIA,OAS1,RIGI
sorafenib		chemical drug		-0.356	4.25e-06	BCL2L1,BID,CD69,MCL1,OAS1,PPP1R15A
triptolide		chemical drug		1.604	4.36e-06	BCL2L1,BID,DUSP1,JUN,MCL1,NFKB1,PMAIP1,POLR2A,SERPINB9	95 (33)
fenretinide		chemical drug		-1.103	4.57e-06	BID,ERCC1,JUN,NFKBIA,PMAIP1,PPP1R15A,RARG
MIF	-0.093	cytokine		-0.587	5.15e-06	BCL2L1,CD84,CXCR4,DUSP1,FOS,IL23R,JUN,OAS3,SQSTM1
N-[N-(3,5-difluorophenacetyl-L-Ala)]-S-phenylglycine t-butyl ester		chemical - protease inhibitor	Activated	2.178	5.48e-06	BCL2L1,CXCR4,GADD45B,JUNB,NFKB1,REL,RELB,SKIL	89 (21)
Ige		complex		-0.14	5.55e-06	BCL2L1,CYCS,DUSP2,EIF4G2,GADD45B,ITGAV,JUNB,NFATC1,NFKB1,NFKBIA,PIK3IP1,RELB,STX6
EIF2AK3	-0.082	kinase	Inhibited	-2.431	5.73e-06	ARF4,BIRC3,BTG2,JUN,NDRG1,PPP1R15A,RELB,SQSTM1,ZFP36	76 (12)
GFI1	0.006	transcription regulator	Activated	2.339	5.73e-06	CXCR4,JUN,NFKB1,NFKBIA,NLRC5,REL,RELB,RIPK1,SMAD3	92 (23)
rigosertib		chemical drug			5.74e-06	BCL2L1,BID,MCL1
GCLM	0.011	enzyme			5.74e-06	FOS,JUN,JUNB
tunicamycin		chemical - endogenous non-mammalian	Inhibited	-2.446	5.84e-06	ARF4,BIRC3,GADD45B,HSP90B1,IFRD1,MCL1,NDRG1,NFATC1,NFKBIA,PMAIP1,PPP1R15A,RIPK1	73 (13)
SYK		kinase		0.397	5.85e-06	BIRC3,CD69,CITED2,CXCR4,OAS1,ROCK1,TSC22D3,YPEL5
gamma-tocotrienol		chemical drug		-0.95	6.09e-06	BCL2L1,JUN,NFKBIA,TNFAIP3
PF4		cytokine		-1.491	6.37e-06	BIRC3,CD83,NFKBIA,NFKBIZ,REL,RIGI,TNFAIP3	78 (12)
STAT3	-0.171	transcription regulator		-1.649	6.61e-06	BCL2L1,CD83,CLIC5,CXCR4,DUSP1,FOS,IL23R,ITGAV,JUNB,MCL1,NDRG1,NFATC1,NFKB1,NFKBIZ,OAS1,OAS3,PMAIP1,SERPINB9,TOB1,ZFP36	93 (29)
IRF8		transcription regulator		-0.863	6.82e-06	BCL2L1,CD83,FOS,IFI44L,KCNQ1,NFATC1,NFKB1,OAS1,OAS3,RIGI
ID3		transcription regulator		0.186	7.45e-06	BCL2L1,BTG2,CD83,CXCR4,DUSP1,GADD45B,NFATC1,PIK3IP1,REL,RELB
TAB1	0.246	enzyme		0.277	7.74e-06	BIRC3,JUN,MCL1,NFKB1,NFKBIA
mir-15		microRNA		0.104	8.07e-06	ACLY,CD69,CDK7,EIF4G2,MCL1,OAS1,RIGI
mannose		chemical - endogenous mammalian		0	8.07e-06	BCL2L1,FOS,HSP90B1,MCL1
Lh		complex	Inhibited	-2.804	8.88e-06	CXCR4,DUSP1,FOS,GADD45B,JUN,JUNB,MCL1,NLK,PER1,PMAIP1,RANGAP1,SLC38A1,TNFAIP3	95 (29)
Alpha catenin		group	Activated	2.138	9.06e-06	BCL2L1,BIRC3,COL6A2,ELK3,NFKBIA,NFKBIZ,RELB,TNFAIP3	82 (16)
PI3K (complex)		complex		-0.435	9.14e-06	BCL2L1,BIRC3,CXCR4,DUSP1,FOS,FUT7,JUN,MCL1,NFATC1,NFKBIA,SKIL,TNFAIP3
gemcitabine		chemical drug		-1.169	9.4e-06	BCL2L1,BTG2,CXCR4,DCTN4,IL23R,JUN,RIPK1	86 (23)
gentamicin		chemical drug	Inhibited	-2.01	1e-05	BTG2,CD69,CITED2,FOS,GANC,HSP90B1,IFRD1,JUN,JUNB,RIPK1,SMAD3,SQSTM1,ZFP36L1	61 (12)
cisplatin		chemical drug	Inhibited	-3.575	1.06e-05	BCL2L1,BIRC3,BTG2,CROCC,DUSP1,ERCC1,FAM117A,FOS,IER5,JUN,KLF12,LMNA,MCL1,NFKBIA,PMAIP1,RAB8B,RIGI,ROCK1,TNFAIP3,TOB1,USP3	97 (31)
IL1A		cytokine	Inhibited	-2.771	1.07e-05	BCL2L1,BIRC3,CD83,FOS,ITGAV,JUN,JUNB,NFKB1,NFKBIA,NFKBIZ,TNFAIP3	92 (28)
SERCA		group			1.14e-05	BTG2,JUN,ZFP36
gelam honey		chemical reagent			1.14e-05	BCL2L1,NFKB1,NFKBIA
6,7-dinitroquinoxaline-2,3-dione		chemical reagent			1.14e-05	FOS,JUN,JUNB
6-cyano-7-nitroquinoxaline-2,3-dione		chemical reagent			1.14e-05	FOS,JUN,JUNB
IRGM		enzyme		0.293	1.17e-05	HLA-F,IFI44L,NFKBIA,OAS1,OAS3,RIGI,TNFAIP3
EPO		cytokine		-0.152	1.27e-05	BCL2L1,BTG1,CXCR4,FOS,JUN,JUNB,MCL1,NFATC1,NFKBIA,PIK3IP1,ROCK1,TSC22D3
CSF2RB		transmembrane receptor		-1.131	1.34e-05	BCL2L1,FOS,JUN,JUNB	93 (30)
adenosine		chemical - endogenous mammalian			1.34e-05	BCL2L1,BID,CD69,CXCR4,FOS,PMAIP1
NCOR2	-0.009	transcription regulator			1.34e-05	BIRC3,CD69,FOS,JUN,NFATC1,RELB
reactive oxygen species		chemical toxicant	Inhibited	-2.219	1.36e-05	BCL2L1,CXCR4,DUSP2,JUN,MCL1,NFKB1,PMAIP1,TNFAIP3	92 (27)
okadaic acid		chemical toxicant	Inhibited	-2.4	1.56e-05	BCL2L1,FOS,JUN,JUNB,MCL1,NDRG1,SQSTM1	92 (30)
phenylephrine		chemical drug		-1.218	1.56e-05	CDK7,DUSP1,FOS,JUN,RAPH1,RCAN1,SQSTM1	87 (33)
eprenetapopt		chemical drug			1.58e-05	GADD45B,MCL1,PMAIP1,RANGAP1,SLC7A5
FOXO1	-0.138	transcription regulator		-1.91	1.69e-05	ACLY,BID,BIRC3,CITED2,CYCS,FOS,GADD45B,IL23R,ITGAV,JUN,JUNB,NFATC1,PIK3IP1,PMAIP1,PPP1R15A	92 (29)
Z-LLL-CHO		chemical - protease inhibitor	Inhibited	-2.469	1.69e-05	BCL2L1,BIRC3,DUSP1,FOS,HSP90B1,JUN,MCL1,NFKBIA,PMAIP1,RANGAP1,RARG,RIPK1,SQSTM1	99 (30)
tanespimycin		chemical drug		1.234	1.7e-05	BCL2L1,BIRC3,CALM1 (includes others),CYCS,HSP90B1,JUN,MCL1,TNFAIP3	102 (30)
tributyrin		chemical drug	Inhibited	-2.425	1.77e-05	BIRC3,CSGALNACT2,CXCR4,DUSP1,NDRG1,TNFAIP3
12-(3-adamantan-1-yl-ureido) dodecanoic acid		chemical reagent		0.447	1.77e-05	BCL2L1,BCLAF1,BID,BIRC3,MCL1,NFKB1
SERPINE1		other	Inhibited	-2.425	1.79e-05	DUSP1,FOS,ITGAV,JUNB,NFKB1,NFKBIA,ZFP36	102 (32)
resveratrol		chemical drug		-0.47	1.8e-05	BCL2L1,BIRC3,CD69,FOS,JUN,MCL1,NFATC1,NFKBIA,OAS1,PPP1R15A,ROCK1,SQSTM1
IER3	-0.326	other			1.98e-05	BCL2L1,BIRC3,MCL1
GLI3		transcription regulator		-1.89	2.04e-05	CD69,DUSP1,DUSP2,JUNB,NFKBIZ,SMAD3,TNFAIP3
CSF3		cytokine		-0.7	2.17e-05	BCL2L1,BIRC3,CXCR4,FOS,GADD45B,HLA-DPA1,JUN,MCL1,NFATC1,TNFAIP3
CD3E	-0.041	transmembrane receptor			2.18e-05	BCL2L1,CD69,FOS,JUN,NFATC1,NFKB1,NFKBIA
NRG1		growth factor		-0.603	2.24e-05	BCL2L1,CXCR4,DUSP1,FOS,IER2,ITGAV,JUN,JUNB,MCL1,NDRG1,ZFP36
CITED2	-0.419	transcription regulator		0.923	2.25e-05	CD69,CLIC5,DUSP1,EGLN3,GADD45B,IFRD1,OAS1,OAS3,RIGI,TNFAIP3
TLR7/8		group	Inhibited	-2	2.31e-05	NFKBIA,NFKBIZ,PMAIP1,PPP1R15A,TNFAIP3	78 (12)
L-glutamic acid		chemical - endogenous mammalian	Inhibited	-2.135	2.35e-05	ACLY,BCL2L1,FOS,GADD45B,JUN,JUNB,PER1,ROCK1	91 (29)
atorvastatin		chemical drug	Inhibited	-2.522	2.43e-05	BCL2L1,CD69,CXCR4,DUSP1,FOS,GADD45B,JUN,JUNB,TSC22D3,ZFP36	93 (31)
Raf		group			2.49e-05	FOS,IER2,JUN,MCL1,PMAIP1,TNFAIP3
PRKCB	0.061	kinase		-1.455	2.49e-05	BCL2L1,CD83,CYCS,FOS,JUN,RELB	95 (33)
MVP	0.085	other			2.57e-05	CD83,FOS,JUN,NFATC1
formaldehyde		chemical - endogenous mammalian		-1.414	2.61e-05	FOS,JUN,JUNB,NDRG1,NFKB1	88 (24)
ITGB3		transmembrane receptor		0.042	2.71e-05	ACLY,BCL2L1,FOS,HSP90B1,ITGAV,SMAD3
SOCS1	0.001	other		1.186	2.88e-05	BCL2L1,BID,CD69,DUSP1,FOS,JUN,OAS1,RIGI	99 (33)
Ap1		complex		-1.238	3.01e-05	BCL2L1,CALM1 (includes others),ERCC1,FOS,HSP90B1,IFRD1,JUN,NDRG1,RELB	84 (16)
kainic acid		chemical toxicant	Inhibited	-2.558	3.01e-05	BCL2L1,BTG2,DUSP1,FOS,GADD45B,JUN,JUNB,PER1,PPP1R15A	93 (32)
RPS6KA5	-0.108	kinase		-1.999	3.12e-05	DUSP1,FOS,JUN,JUNB	86 (28)
saikosaponin A		chemical reagent			3.15e-05	FOS,JUN,JUNB
GCS-100		chemical drug			3.15e-05	BCL2L1,MCL1,PMAIP1
SLC25A4	0.038	transporter			3.15e-05	BCL2L1,BIRC3,MCL1
RB1	-0.382	transcription regulator	Activated	3.264	3.29e-05	CD83,CITED2,DCTN4,DUSP1,FOS,GADD45B,ITGAV,JUN,JUNB,NFKB1,NFKBIA,PER1,PPP1R15A,RELB,ZFP36	90 (29)
SIRT1	-0.306	transcription regulator		0.13	3.36e-05	BCL2L1,BCLAF1,BIRC3,CD83,CYCS,KIF13B,MCL1,MTHFD1L,NLRC5,OAS1,PER1,RELB,RIGI,ROCK1
epigallocatechin-gallate		chemical drug		-0.728	3.37e-05	BCL2L1,FOS,GADD45B,ITGAV,JUN,JUNB,NFATC1,NFKBIA,REL,RELB
miR-21-5p (and other miRNAs w/seed AGCUUAU)		mature microRNA		1.065	3.44e-05	ARF4,BCL2L1,BTG2,CD69,MTAP,NFKB1	62 (6)
MSB0011359C		biologic drug		1.633	3.44e-05	BTG2,DUSP1,FOS,GADD45B,JUNB,SKIL
conjugated linoleic acid		chemical drug		0.152	3.67e-05	BCL2L1,CXCR4,DUSP1,FOS,NFATC1
RC3H1	0.116	enzyme		0	3.72e-05	HLA-F,IFI44L,OAS1,OAS3,RIGI,TNFAIP3
SUPT20H	0.065	other	Activated	2	3.75e-05	BIRC3,NFKB1,NFKBIA,REL	77 (13)
silicon dioxide		chemical drug		-1.941	3.75e-05	FOS,JUN,JUNB,SQSTM1	91 (33)
BAPTA		chemical reagent		0.686	3.75e-05	FOS,JUN,JUNB,RCAN1
caffeic acid phenethyl ester		chemical drug		1.798	3.8e-05	BCL2L1,BIRC3,CD83,ERCC1,NFKB1,NFKBIA,RELB	91 (28)
APP		other		-1.829	3.94e-05	ARF4,ARRDC3,BCL2L1,CD69,CITED2,CXCR4,CYCS,FOS,IL4I1,JUN,JUNB,MECP2,MTHFD1L,NFATC1,NFKB1,PMAIP1,PTCH2,RCAN1,RIGI,ROCK1,SQSTM1,ZFP36L1	94 (33)
HNF4A		transcription regulator			4.09e-05	ACLY,ACVR1,BCL2L1,BCLAF1,BTG1,CDC5L,CEP19,DCTN4,DGKD,FAM117A,FHIP1B,GADD45B,HLA-F,HSP90B1,IER5,ITGAV,JUN,JUNB,KCNQ5,KIF9,MEPCE,NDRG1,OAS3,PEX3,POLR2A,RAB11A,RABEPK,RANGAP1,RARG,ROCK1,SLC38A1,TAGLN2,TAPBPL,TCF7,TRMT61B,UTP3,ZFP36
Histone h4		group			4.25e-05	CD69,FOS,GADD45B,KIF13B,OAS3,PMAIP1,PREX1,TNFAIP3
EGF		growth factor	Inhibited	-2.845	4.26e-05	BCL2L1,BTG2,CXCR4,DGKD,DUSP1,ERCC1,FOS,IER2,JUN,JUNB,KDM6B,MCL1,PER1,SMAD3,TNFAIP3,YWHAQ,ZFP36	90 (30)
ELAVL1	0.067	other		-0.478	4.47e-05	BCL2L1,CALM1 (includes others),CD83,DUSP1,FOS,NFKBIA,OAS1,SQSTM1,TSC22D3,ZFP36
RNF138	-0.009	enzyme		-1	4.47e-05	BCL2L1,BIRC3,GADD45B,NFKB1	63 (12)
vincristine		chemical drug		-1	4.55e-05	BCL2L1,JUN,MCL1,PMAIP1,YWHAQ	91 (27)
tamoxifen		chemical drug	Inhibited	-2.563	4.56e-05	BCL2L1,BID,CXCR4,CYCS,DNAJA1,FOS,HSP90B1,JUN,JUNB,SLC7A5,SMAD3,SQSTM1	99 (32)
PI3K (family)		group		-1.68	4.79e-05	BIRC3,CXCR4,EGLN3,FOS,MCL1,PREX1,SKIL	85 (24)
FSH		complex	Inhibited	-2.412	4.87e-05	BTG2,CXCR4,DUSP1,FOS,JUN,JUNB,MCL1,NLK,PMAIP1,RANGAP1,TNFAIP3,TOB1,ZNF519	95 (31)
doxorubicin		chemical drug		-1.618	4.96e-05	BCL2L1,BIRC3,BTG1,BTG2,CHCHD6,DUSP1,FOS,JUN,MCL1,NDRG1,NFKB1,NFKBIA,PMAIP1,SMAD3,STX6	95 (30)
herbimycin		chemical drug		0.651	5.04e-05	BCL2L1,CXCR4,DUSP1,FOS,JUNB
quinolinic acid		chemical - endogenous mammalian		-1.005	5.04e-05	BCL2L1,FOS,JUN,JUNB,SQSTM1	82 (19)
carbon tetrachloride		chemical toxicant	Inhibited	-2.544	5.12e-05	BCL2L1,BIRC3,DUSP1,FOS,GADD45B,JUN,JUNB,PPP1R15A,SKIL,SMAD3	102 (31)
lactacystin		chemical - protease inhibitor		-1.795	5.29e-05	CD69,CXCR4,DUSP1,HSP90B1,IFRD1,NFKBIA,PMAIP1,RANGAP1,SQSTM1	98 (25)
STAT6	0.035	transcription regulator		-0.831	5.34e-05	BCL2L1,CD69,GADD45B,IER2,IFI44L,IL4I1,KDM6B,NFATC1,NFKBIA,OAS3,PREX1,SQSTM1,TCF7,ZFP36
PRKCE	-0.318	kinase		-0.896	5.4e-05	BCL2L1,BIRC3,FOS,JUN,JUNB,NFKB1
AKT1	0.04	kinase		-1.431	5.4e-05	ACLY,BCL2L1,BIRC3,CD69,CXCR4,FOS,MCL1,NFATC1,NFKB1,PMAIP1,RAB11A	96 (30)
IKBKB	-0.238	kinase		-1.379	5.57e-05	BCL2L1,BIRC3,CXCR4,FOS,JUNB,NFKB1,NFKBIA,RCAN1,REL,RELB,TNFAIP3	90 (26)
4-methylnitrosoamino-1-(3-pyridinyl)-1-butanone		chemical toxicant		-1.632	5.58e-05	BCL2L1,FOS,JUN,JUNB,NFKB1	92 (30)
PTGER4	-0.156	G-protein coupled receptor		0	5.6e-05	ARRDC3,CD69,CITED2,CXCR4,IL4I1,RIGI,TAGLN2,ZFP36L1
methylselenic acid		chemical reagent			5.66e-05	BCL2L1,BIRC3,ERCC1,HSP90B1,JUN,JUNB,MCL1,NDRG1,NFKB1,TNFAIP3
Tgf beta		group		-1.035	5.84e-05	ADGRE5,BCL2L1,CD69,COL6A2,CXCR4,FOS,GADD45B,ITGAV,JARID2,JUN,JUNB,KDM6B,SKIL,SMAD3	101 (29)
calcimycin		chemical reagent		-1.8	5.98e-05	CD83,CYCS,FOS,HSP90B1,JUN,JUNB,RCAN1	96 (34)
TLR4		transmembrane receptor		-1.474	6.06e-05	BCL2L1,CITED2,DUSP2,FOS,KDM6B,NFKB1,NFKBIA,NFKBIZ,NSMAF,REL,RELB,SQSTM1,TNFAIP3	93 (27)
D-galactosamine		chemical - endogenous mammalian		-1	6.15e-05	FOS,JUN,JUNB,MCL1,NFKBIA	91 (26)
RNF187	0.089	enzyme	Activated	2.186	6.21e-05	BTG2,IER5,JUN,PMAIP1,ZFP36,ZFP36L1	75 (12)
entinostat		chemical drug		0	6.66e-05	BCL2L1,CD83,DUSP1,MCL1,PMAIP1,SMAD3
belinostat		chemical drug			6.67e-05	BCL2L1,ERCC1,MCL1
NCK1	0.086	kinase			6.67e-05	CD69,FOS,PPP1R15A
Igkv1-117		other			6.67e-05	JUN,JUNB,RELB
acetic acid		chemical - endogenous mammalian			6.67e-05	FOS,JUN,JUNB
gossypol		chemical drug			6.67e-05	BCL2L1,MCL1,PMAIP1
PGR		ligand-dependent nuclear receptor	Inhibited	-2.906	6.81e-05	BCL2L1,BIRC3,BTG1,COL6A2,DDX21,FOS,IFI44L,KCNQ1,NDRG1,NFKBIA,OAS1,OAS3,SLC7A5,TSC22D3	95 (19)
luxeptinib		chemical drug			6.99e-05	BCL2L1,MCL1
ginsenoside Rh2		chemical - endogenous non-mammalian			6.99e-05	FOS,NFATC1
MSK1/2		group			6.99e-05	DUSP1,FOS
IBTK	-0.032	other			6.99e-05	BCL2L1,SQSTM1
CLEC2D	0.304	transmembrane receptor			6.99e-05	CD83,CXCR4
caseamembrin C		chemical reagent			6.99e-05	BCL2L1,MCL1
AG-270		chemical drug			6.99e-05	FOS,NFATC1
AZD5991		chemical drug			6.99e-05	MCL1,PMAIP1
NPM1	-0.029	transcription regulator		-0.707	7.29e-05	COL6A2,EGLN3,ITGAV,JUN,JUNB,MYADM,TNFAIP3,ZFP36L1
nitric oxide		chemical - endogenous mammalian	Inhibited	-2.562	7.29e-05	BCL2L1,DUSP1,FOS,JUN,JUNB,NDRG1,PMAIP1,SQSTM1	91 (32)
N-acetyl-L-cysteine		chemical drug		1.91	7.34e-05	BCL2L1,BIRC3,CXCR4,DUSP1,FOS,JUN,MCL1,NFATC1,NFKBIA,NFKBIZ	95 (32)
MTOR	-0.1	kinase		-0.396	7.34e-05	ACLY,BCL2L1,CITED2,CXCR4,CYCS,DUSP1,ERCC1,FOS,HSP90B1,MCL1,OAS1,SQSTM1
carrageenan		chemical drug	Inhibited	-2.169	7.45e-05	FOS,JUN,JUNB,NFKB1,NFKBIA	89 (22)
HSF1	-0.05	transcription regulator		-1.212	7.58e-05	ACLY,BCL2L1,COL6A2,DNAJA1,JARID2,JUN,MCL1,NASP,NFKB1,RANGAP1	78 (12)
CpG ODN 2006		chemical reagent		-1.478	7.82e-05	BCL2L1,BIRC3,FOS,IFI44L,NFKB1,NFKBIZ,OAS1,RIGI,TNFAIP3,ZFP36L1	93 (26)
CXCL12		cytokine	Inhibited	-2.364	7.97e-05	BCL2L1,CD69,CXCR4,ERCC1,FOS,JUN,JUNB,RANGAP1,ROCK1	86 (31)
5-O-mycolyl-beta-araf-(1->2)-5-O-mycolyl-alpha-araf-(1->1')-glycerol		chemical - endogenous non-mammalian		-1.633	8.14e-05	CD83,DUSP1,NFKB1,NFKBIZ,RCAN1,TNFAIP3	85 (18)
IL6		cytokine	Inhibited	-2.112	8.15e-05	ACVR1,ADGRE5,BCL2L1,BTG2,CD83,CXCR4,DUSP1,EGLN3,FOS,GADD45B,IL23R,ITGAV,JUN,JUNB,MCL1,NFKB1,NFKBIA,PPP1R15A,SMAD3	99 (31)
IPMK	0.134	kinase	Inhibited	-2.191	8.17e-05	FOS,JUN,JUNB,PER1,TAGLN2	58 (12)
H89		chemical drug	Activated	2.598	8.64e-05	BCL2L1,CD83,DUSP1,FOS,JUN,JUNB,NFKBIA,SMAD3	93 (33)
POU2AF1		transcription regulator			8.69e-05	BCL2L1,CD69,CD83,CXCR4,IFI44L,MCL1
amphetamine		chemical drug		-1.857	8.69e-05	BCL2L1,EIF4G2,FOS,JUN,JUNB,TNFAIP3	76 (17)
CHUK	0.126	kinase		0.697	8.88e-05	BCL2L1,FOS,GADD45B,JUNB,NFKBIA,RCAN1,RELB,SQSTM1,TNFAIP3
SATB1	0.035	transcription regulator		1.526	9.01e-05	CD69,GADD45B,PIK3IP1,RELB,RIPK1,SMAD3,TSC22D3,YPEL5
EPHB1		kinase			9.12e-05	FOS,JUN,JUNB
clioquinol		chemical drug			9.12e-05	FOS,JUN,KDM6B
triptorelin		biologic drug			9.12e-05	ABI2,FOS,JUN
NFYA	0.128	transcription regulator		-0.64	9.27e-05	ACLY,GADD45B,JUN,JUNB,PMAIP1,PPP1R15A
deferoxamine		chemical drug	Inhibited	-2.374	9.52e-05	CITED2,DUSP1,EGLN3,FOS,GADD45B,JUN,NDRG1,NFKB1,PMAIP1	97 (30)
PG3-Oc		chemical reagent		-1.964	9.67e-05	LMNA,NDRG1,PMAIP1,ROCK1
hydrogen peroxide		chemical - endogenous mammalian	Inhibited	-2.79	9.68e-05	BCL2L1,BIRC3,BTG2,CXCR4,CYCS,DUSP1,DUSP2,FOS,GADD45B,IER5,JUN,REL,RIPK1,TNFAIP3,YWHAQ	99 (31)
leukotriene D4		chemical - endogenous mammalian		-1.342	9.77e-05	DUSP1,MCL1,NDRG1,RCAN1,ZFP36	76 (12)
oblimersen		biologic drug		-0.277	9.77e-05	BCL2L1,DUSP1,GADD45B,IFRD1,OAS1
alitretinoin		chemical drug		-1.136	9.78e-05	BCL2L1,CD83,CYCS,DUSP1,FOS,PMAIP1,RARG,SMAD3	95 (29)
TLR7		transmembrane receptor		-1.897	9.86e-05	CD69,CD83,IFI44L,IL4I1,JUNB,NFKB1,NFKBIA,OAS3,TNFAIP3	90 (24)
INS		other		-1.035	0.000102	ACLY,BCL2L1,CITED2,DUSP1,FOS,IER2,JUN,JUNB	100 (30)
sirolimus		chemical drug		1.441	0.000103	BCL2L1,BID,CXCR4,CYCS,ERCC1,FOS,HSP90B1,JUN,JUNB,LMNA,MCL1,NFKB1,SKIL,SLC7A5,SQSTM1,ZFP36	96 (32)
paclitaxel		chemical drug		0.366	0.000104	BCL2L1,BIRC3,BTG2,GADD45B,IER2,JUN,KDM6B,MCL1,MRFAP1L1,NFATC1,NFKBIA
COL18A1		other		0.728	0.000105	BCL2L1,FOS,ITGAV,JUN,JUNB,MCL1
cigarette smoke		chemical toxicant		-1.03	0.000106	BCL2L1,FOS,JUN,NFKB1,NFKBIA,OAS1,OAS3,REL,SQSTM1	96 (32)
Stat3-Stat3		complex		-0.128	0.000107	BCL2L1,BIRC3,FOS,IL23R,MCL1
trichostatin A		chemical drug		-1.508	0.000108	BCL2L1,BID,BTG1,CXCR4,DUSP1,FOS,FUBP1,LMNA,NDRG1,NFATC1,NFKBIA,PMAIP1,PREX1,REL,RELB,ROCK1,SLC38A1,SMAD3,SMYD2,SQSTM1,UBR5	97 (30)
RPSA	-0.101	translation regulator		1	0.000111	DUSP1,DUSP2,REL,RELB
curcumin		chemical drug		1.048	0.000112	BCL2L1,BIRC3,CXCR4,FOS,HSP90B1,JUN,JUNB,MCL1,NFKB1,NFKBIA,TOB1,TSC22D3	93 (31)
DETA-NONOate		chemical reagent	Inhibited	-2.219	0.000116	BCL2L1,BIRC3,DUSP1,FOS,TAGLN2	93 (31)
STAT5a/b		group		-0.779	0.000116	BCL2L1,CD69,DUSP1,DUSP2,FOS,MCL1,WDR3
IFN Lambda		group			0.000121	OAS1,OAS3,RIGI
CST3		other			0.000121	FOS,NFATC1,NFKBIA
SMAD3	-0.41	transcription regulator		-1.812	0.000125	ABI2,ACLY,COL6A2,FOS,GADD45B,HSP90B1,JUN,JUNB,SKIL,SMAD3,ZFP36	104 (29)
MAP2K4	-0.124	kinase		-0.803	0.000126	BCL2L1,BIRC3,FOS,JUN,ROCK1
LTA		cytokine		-1.387	0.000126	ITGAV,JUN,NFKB1,REL,RELB	82 (16)
methyl methanesulfonate		chemical toxicant	Inhibited	-2.2	0.000126	BTG1,BTG2,GADD45B,JUN,MCL1	79 (16)
Interferon alpha		group		-1.898	0.000126	BCL2L1,BTG2,CD69,CD83,FOS,HLA-F,IFI44L,MCL1,NFKBIA,OAS1,OAS3,PMAIP1,RIGI,RIPK1,SERPINB9	95 (28)
VAV1	-0.196	transcription regulator			0.000126	CD69,FOS,JUN,REL
DDB1	-0.035	other	Inhibited	-2	0.000126	BTG2,FOS,IER2,ZFP36
CFLAR	0.074	other			0.000126	BCL2L1,BID,FOS,NFKB1
citarinostat		chemical drug		-1.982	0.000126	BTG1,RCAN1,RIGI,TSC22D3
bufalin		chemical reagent		-0.218	0.000126	BCL2L1,FOS,MCL1,YWHAQ
chloroquine		chemical drug		0.748	0.000126	BCL2L1,CD69,CD83,RCAN1,RIGI,SQSTM1
GSK3B	-0.156	kinase		0.68	0.000128	BCL2L1,BIRC3,FOS,MCL1,NFATC1,NFKBIZ,SQSTM1
cyclosporin A		biologic drug		0.02	0.000129	BCL2L1,BIRC3,CD83,CXCR4,FOS,ITGAV,JUN,NFATC1,NFKB1,NFKBIA,RCAN1,REL,TRA2A
TAL1		transcription regulator	Activated	2.13	0.000134	CD69,HLA-F,JUN,NFKB1,NFKBIZ,REL,TCF7,TNFAIP3,TOB1	72 (12)
PTH		other		-1.546	0.000135	CXCR4,DUSP1,FOS,GOLGB1,ITGAV,JUN,LMNA,SMAD3	88 (31)
MYCN		transcription regulator		-0.113	0.000135	BCL2L1,BID,CDK7,CITED2,DUSP2,EIF4G2,JARID2,JUNB,NDRG1,PMAIP1,USP3
LTBR		transmembrane receptor	Inhibited	-2	0.000137	BIRC3,JUNB,NFKBIA,RELB,TCF7	81 (17)
KRAS	0.086	enzyme		0.759	0.000139	ACLY,ACVR1,ALG9,BCL2L1,BIRC3,CDK7,CLIC5,CXCR4,DUSP1,FOS,HLA-F,JUN,JUNB,NFKB1,NFKBIA,OAS1,PMAIP1,ROCK1,SQSTM1,ZFP36L1
CpG ODN 1826		chemical reagent		-0.875	0.000142	CD69,CD83,OAS1,OAS3,REL,SQSTM1
pitavastatin		chemical drug		1	0.000144	FOS,JUNB,NFATC1,NFKB1	58 (12)
8-bromo-cAMP		chemical reagent	Inhibited	-2.188	0.000147	ALG9,BCL2L1,BID,BIRC3,DUSP1,FOS,HSP90B1,ITGAV,JUN,NFKBIA,PMAIP1,SMAD3,TBL1X,TCF7	97 (30)
trans-hydroxytamoxifen		chemical drug	Activated	2.157	0.000151	ACVR1,BTG1,CITED2,DUSP1,LMNA,NDRG1,SERPINB9,SMAD3
CpG oligonucleotide		chemical drug		-0.152	0.000151	CD83,DUSP1,MCL1,NFKBIZ,OAS1,OAS3,RIGI,SLC7A5
ADAP1	0.165	other			0.000156	CD69,FOS,JUN
KCNN4		ion channel			0.000156	FOS,NFATC1,TSC22D3
CSF2RA		transmembrane receptor			0.000156	FOS,JUN,JUNB
TLE1	-0.035	transcription regulator			0.000156	DUSP1,FOS,MCL1
HOXA9		transcription regulator			0.000157	CDK7,CEP350,IER2,JUN,JUNB,NLK,SERPINB9,TSC22D3
Fgf		group		-1.694	0.000162	FOS,JUN,JUNB,PER1	90 (28)
hymecromone		chemical drug			0.000162	BCL2L1,CXCR4,MCL1,NFKB1
TAS4464		chemical drug		-1.951	0.000162	FOS,MCL1,PMAIP1,SLC7A5
geldanamycin		chemical drug		-0.373	0.000165	BCL2L1,CDC5L,COL6A2,HSP90B1,JUN,NASP,NFKB1,RAB8B,RIPK1,YWHAQ
MAPK8	0.181	kinase		-1.781	0.000169	BCL2L1,BIRC3,DUSP1,FOS,JUN,TNFAIP3,TSC22D3,ZFP36	95 (30)
EGR2		transcription regulator		-1.151	0.00017	ACVR1,FOS,GOLGB1,IL4I1,JUN,NDRG1,RALGAPA1,RARG,RFLNB,ZNF519
Bay 11-7082		chemical - kinase inhibitor		1.342	0.000179	BCL2L1,CD83,CITED2,MCL1,NFKB1,NFKBIZ	96 (31)
HDAC1	0.125	transcription regulator		-0.156	0.000184	DUSP1,FOS,NASP,NFATC1,NFKBIA,PMAIP1,PREX1,RELB,SQSTM1,TSC22D3
Fcer1		complex			0.000187	CD83,FOS,JUN,NFATC1,NFKB1
OSMR		transmembrane receptor			0.000187	BIRC3,FOS,JUNB,OAS1,ZFP36
ZC3H12A	-0.288	enzyme		-0.563	0.000189	DUSP1,FOS,JUNB,NFKBIZ,REL,TBL1X,ZFP36,ZFP36L1
adavosertib		chemical drug		-0.873	0.000189	CD83,OAS1,OAS3,RELB,RIGI,TNFAIP3
IKBKG	0.027	kinase		-1.593	0.000193	BIRC3,FOS,JUNB,NFKBIA,RCAN1,RELB,TNFAIP3	95 (29)
estrogen		chemical drug		-1.182	0.000195	ABI2,COL6A2,DUSP1,FOS,JUN,JUNB,RAB11A,SERPINB9,SMAD3,ZFP36	101 (33)
5-azacytidine		chemical drug		-1.521	0.000196	BCL2L1,DUSP1,HSP90B1,MCL1,MECP2,NDRG1,PMAIP1,SLC7A5	67 (10)
SP1	0.19	transcription regulator		-1.644	0.000196	CITED2,CXCR4,FOS,ITGAV,JUN,MCL1,MECP2,NDRG1,NFKB1,NFKBIA,PMAIP1,PREX1,SMAD3,TCF7,TNFAIP3	85 (19)
xanthine		chemical - endogenous mammalian			0.000197	CD69,CXCR4,DUSP1
SAMHD1	0.049	enzyme			0.000197	NFKB1,NFKBIA,RIGI
harmine		chemical - endogenous non-mammalian			0.000197	BCL2L1,FOS,NFATC1
pentobarbital		chemical drug			0.000197	FOS,JUN,JUNB
noscapine		chemical drug			0.000197	BCL2L1,BIRC3,MCL1
GDF2		growth factor		-1.408	0.000201	BID,CXCR4,FOS,GADD45B,NFKBIA,SERPINB9,SLC7A5	47 (3)
indican		chemical - endogenous mammalian		-1.067	0.000205	CITED2,CXCR4,EGLN3,SMAD3
cetylpyridinium		chemical drug			0.000209	FOS,NFATC1
PRR7	0.208	other			0.000209	CD69,JUN
potassium channel		group			0.000209	FOS,JUN
PBK		kinase			0.000209	BIRC3,NFKB1
AMG 176		chemical drug			0.000209	MCL1,PMAIP1
taprostene		chemical reagent			0.000209	DUSP1,TSC22D3
2-amino-3-phosphonopropionic acid		chemical - endogenous mammalian			0.000209	FOS,JUNB
NC410		biologic drug		1.633	0.000211	BTG2,DUSP1,FOS,GADD45B,JUNB,SKIL
miR-29b-3p (and other miRNAs w/seed AGCACCA)		mature microRNA		1.78	0.000211	CRTAP,DUSP2,MCL1,NASP,TNFAIP3,ZFP36L1
POMC	0.063	other		-1.666	0.000211	CXCR4,DUSP1,FOS,JUN,JUNB,SMAD3	88 (28)
forskolin		chemical toxicant	Inhibited	-3.293	0.000216	BTG2,CALM1 (includes others),CXCR4,DUSP1,EGLN3,FOS,GADD45B,IER2,JUN,JUNB,NFKBIA,PER1,PMAIP1,RANGAP1,SMAD3,TAGLN2,TNFAIP3	88 (29)
15-deoxy-delta-12,14 -PGJ 2		chemical - endogenous mammalian		0.246	0.000216	BCL2L1,BIRC3,FOS,JUN,MCL1,NFKB1,NFKBIA,REL,RIGI
RIGI	-0.403	enzyme		-0.174	0.000219	CD83,NFKB1,OAS1,OAS3,RELB,RIGI,TNFAIP3
NGLY1	-0.249	enzyme		-1.94	0.000229	IFI44L,OAS1,OAS3,SQSTM1
YWHAZ	-0.287	enzyme			0.000229	HSP90B1,MCL1,SMAD3,TSC22D3
RBCK1	-0.174	transcription regulator			0.000229	CXCR4,NFKB1,NFKBIA,TNFAIP3
honokiol		chemical - endogenous non-mammalian			0.000229	BCL2L1,FOS,JUNB,MCL1
miR-122-5p (miRNAs w/seed GGAGUGU)		mature microRNA		0.333	0.000233	DUSP2,EGLN3,FUBP1,MECP2,NFATC1
TICAM1		other	Inhibited	-2.385	0.000239	DUSP1,NFKB1,NFKBIA,NFKBIZ,RELB,RIGI,TNFAIP3	89 (26)
Ca2+		chemical - endogenous mammalian		-1.722	0.000242	BCL2L1,CD83,CXCR4,DUSP1,FOS,JUN,JUNB,NDRG1,NFKBIA,PER1	92 (33)
ERBB2		kinase		-1.083	0.000243	BCL2L1,BIRC3,BTG2,COL6A2,DZIP3,ELK3,FOS,JUN,JUNB,MCL1,NDRG1,NFKB1,NFKBIA,PER1,POLR2A,RARG,SLC7A5,SMAD3,STRBP,TNFAIP3	98 (33)
TIFA	0.195	other			0.000245	BCL2L1,NFKBIA,TNFAIP3
DEK	-0.316	transcription regulator			0.000245	BIRC3,MCL1,NFKBIA
finerenone		chemical drug			0.000245	DUSP1,PER1,TSC22D3
TRAF3	-0.258	enzyme		1.961	0.000248	BIRC3,MCL1,NDRG1,NFKBIA,RELB,TNFAIP3	84 (22)
POLR2A	-0.529	enzyme			0.00025	BCL2L1,CXCR4,FOS,NFKBIA,TNFAIP3
mitomycin C		chemical drug	Inhibited	-2.213	0.00025	BCL2L1,BTG2,JUN,PMAIP1,PPP1R15A	86 (19)
xanthohumol		chemical drug		0	0.000255	BCL2L1,BIRC3,FOS,NFATC1
GAB2	-0.096	other		-0.865	0.000255	BCL2L1,CD69,FOS,MCL1
IFN Beta		group		-0.44	0.000267	BCL2L1,BTG2,CD69,CD83,DUSP1,MTAP,OAS1,OAS3,RIGI
IFNA2		cytokine		0.638	0.000267	CD69,EGLN3,IFI44L,OAS1,OAS3,PMAIP1,REC8,RIGI,SERPINB9
trovafloxacin		chemical drug	Inhibited	-2.236	0.000268	BIRC3,FOS,JUNB,NFKBIA,TNFAIP3	81 (15)
NFKB2	-0.379	transcription regulator		-0.894	0.00027	BCL2L1,BIRC3,CD83,CXCR4,FOS,MCL1,ZFP36L1
MAPK3	0.007	kinase	Inhibited	-2.183	0.000275	CD69,FOS,JUN,JUNB,MCL1,SMAD3	88 (27)
KLF5		transcription regulator		0.537	0.000275	BCL2L1,CXCR4,DUSP1,JUN,NFKBIZ,ZFP36L1
PTEN	-0.309	phosphatase		0.242	0.00028	ARF4,BTG1,BTG2,CITED2,CXCR4,DUSP1,FOS,IFRD1,JUN,MCL1,MPP7,NDRG1,NFATC1,NFKB1,PREX1,RANGAP1,TSC22D3
STAT5B	-0.241	transcription regulator		-1.588	0.000282	BCL2L1,BIRC3,CITED2,DUSP1,FOS,GADD45B,JUN,KIF9,MCL1,PIK3IP1,ZFP36	101 (29)
ethylene glycol tetraacetic acid		chemical reagent		0.849	0.000283	BIRC3,CD83,FOS,RCAN1
acyline		biologic drug			0.000289	DUSP1,FOS,GADD45B,JUN,JUNB,SLC38A1
MS4A1		other			0.0003	CD69,MCL1,ZFP36L1
CHROMR	0.113	other	Activated	2.63	0.000305	IFI44L,JUNB,MCL1,OAS1,OAS3,SMAD3,TNFAIP3
SN-011		chemical reagent		0.447	0.000307	MCL1,OAS1,OAS3,RIGI,TNFAIP3
bromobenzene		chemical toxicant			0.000307	FOS,JUN,NFKB1,PPP1R15A,YWHAQ
TERT		enzyme		0	0.000308	ELK3,ITGAV,MTHFD1L,NFKBIA,OAS1,RABEPK,RIGI,SMAD3
TRH		other		-1.94	0.000314	DUSP1,FOS,JUN,JUNB	99 (34)
GNB1	-0.251	enzyme			0.000314	CD83,DUSP1,NFKB1,TSC22D3
thalidomide		chemical drug		0.577	0.000314	BCL2L1,BIRC3,FOS,GADD45B
piceatannol		chemical - endogenous non-mammalian		-1.067	0.000314	BCL2L1,BIRC3,NFATC1,PMAIP1	84 (22)
colistin		biologic drug		0	0.000319	CD69,CITED2,FOS,GANC,JUNB,SMAD3
BCL2	0.114	transporter	Activated	2.269	0.000319	BCL2L1,FOS,MCL1,NDRG1,NFKBIA,SQSTM1	91 (30)
IKZF3	-0.083	transcription regulator	Activated	2.219	0.000328	BCL2L1,CITED2,NFKBIZ,RIGI,SMAD3
VEGFA		growth factor		-0.666	0.00033	CD83,CITED2,CXCR4,FOS,ITGAV,JUNB,LMNA,MCL1,NFATC1,RCAN1
TREX1		enzyme		-1.519	0.00033	IFI44L,MCL1,NLRC5,OAS1,OAS3,RIGI,TNFAIP3	52 (8)
miR-3648 (miRNAs w/seed GCCGCGG)		mature microRNA		1.664	0.000335	JUN,JUNB,KIF13B,MEPCE,MYO18A,NDRG1
TRIM28	0.135	transcription regulator		-0.762	0.00035	CXCR4,NFKB1,PMAIP1,POLR2A,RCAN1
PLAU		peptidase		1.982	0.00035	BCL2L1,ITGAV,OAS1,OAS3,RELB	67 (10)
peptidoglycan		chemical - endogenous non-mammalian	Inhibited	-2.39	0.000352	CD69,CXCR4,DUSP1,FOS,JUNB,MCL1	85 (29)
TBK1	-0.04	kinase		-1.076	0.000352	BCL2L1,NFKB1,NFKBIZ,OAS1,OAS3,RIGI	78 (15)
kanamycin A		chemical drug		0	0.000352	CD69,CITED2,FOS,GANC,JUNB,SMAD3
pCPT-cAMP		chemical - kinase inhibitor			0.000362	FOS,JUN,JUNB
triclosan		chemical drug			0.000362	FOS,JUN,MECP2
PXDN		enzyme			0.000362	DUSP1,JUN,NFKB1
PSMB8	0.009	peptidase			0.000362	NFKB1,NFKBIA,TNFAIP3
glutamine		chemical - endogenous mammalian		0.64	0.000369	DUSP1,FOS,JUN,JUNB,MCL1,NFKBIA
LCK	0.138	kinase		-1.342	0.000373	BCL2L1,CD69,FOS,GADD45B,JUN	90 (28)
GDF11	0.022	growth factor			0.000373	ACVR1,FOS,ITGAV,NFATC1,SMAD3
PP1		chemical drug		0.747	0.000381	BCL2L1,CXCR4,FOS,JUN
NORAD	-0.431	other		-1	0.000381	COL6A2,GADD45B,JUN,JUNB	36 (4)
IRF2BP1		transcription regulator			0.000381	DUSP1,FOS,KDM6B,TNFAIP3
GAPDH	-0.095	enzyme		0.218	0.000381	BCL2L1,DUSP1,OAS1,OAS3
IL17A		cytokine		-0.559	0.000383	BCL2L1,CD83,CXCR4,FOS,JUN,MCL1,NFATC1,NFKBIZ,SMAD3,TNFAIP3
ATM	-0.168	kinase		-0.152	0.000398	BCL2L1,DUSP1,GADD45B,JUN,TNFAIP3
FLT3LG	-0.385	cytokine		-1.387	0.000398	ADGRE5,CD83,CXCR4,MCL1,ROCK1	41 (6)
E. coli B5 lipopolysaccharide		chemical - endogenous non-mammalian	Inhibited	-3	0.000398	BIRC3,CD69,CD83,CXCR4,DUSP1,FOS,JUNB,NFKBIA,TNFAIP3	92 (26)
CAMP		other		1.154	0.000406	BCL2L1,CD83,CXCR4,MCL1,NFKB1,TNFAIP3	94 (31)
PD 180970		chemical drug			0.000415	BCL2L1,MCL1
1-methyl-2-pyrrolidinone		chemical drug			0.000415	FOS,NFATC1
navitoclax		chemical drug			0.000415	BCL2L1,MCL1
sepantronium		chemical drug			0.000415	BCL2L1,MCL1
RAB11FIP3	-0.14	other			0.000415	FOS,JUN
SPTBN1	0.099	other			0.000415	BCL2L1,FOS
NMB		other			0.000415	FOS,JUN
RING1	-0.024	transcription regulator			0.000415	FOS,JUN
1-[2,3-bis(furan-2-yl)quinoxalin-6-yl]-3-(4-bromophenyl)urea		chemical reagent			0.000415	BCL2L1,MCL1
ibotenic acid		chemical toxicant			0.000415	FOS,JUN
glabridin		chemical - endogenous non-mammalian			0.000415	FOS,NFATC1
CYLD	0.042	transcription regulator		-1.103	0.000419	JUN,NFKBIA,REL,RELB	84 (21)
DACH1		transcription regulator		1.969	0.000419	FOS,IER2,JUN,TNFAIP3
BAG1	-0.085	other			0.000419	BCL2L1,FOS,JUN,UAP1
pentoxifylline		chemical drug		-0.293	0.000419	BCL2L1,FOS,NFKBIA,REL
TRAF6	0.081	enzyme	Inhibited	-2.19	0.000423	BIRC3,MCL1,NFKB1,RELB,TNFAIP3	91 (26)
25-hydroxycholesterol		chemical reagent		-1.342	0.000423	ACLY,FOS,JUN,JUNB,NFKBIA	80 (16)
SCH772984		chemical drug			0.000432	FOS,JUN,JUNB
indirubin		chemical drug			0.000432	BCL2L1,BIRC3,JUN
vinorelbine		chemical drug			0.000432	BCL2L1,CD69,PMAIP1
RNASEH2B	0.111	other		-0.816	0.000446	IFI44L,NLRC5,OAS1,OAS3,RIGI,TNFAIP3
OGT	0.029	enzyme		1.718	0.000446	ACLY,BCL2L1,FOS,JUN,PTCH2,SQSTM1	94 (27)
CISH	0.13	other		1.342	0.00045	BCL2L1,DUSP2,IFRD1,PPP1R15A,SQSTM1
FOS	-0.73	transcription regulator		0.101	0.000455	CHODL,CYCS,EIF4G2,ERCC1,FOS,HSP90B1,JUN,JUNB,NFATC1,RARG,RIPK1,SERPINB9,TAFA1,TBL1X
miR-30c-5p (and other miRNAs w/seed GUAAACA)		mature microRNA		1.099	0.000465	ACVR1,CRTAP,IFRD1,JUN,SLC38A1,TCF7,UAP1
troglitazone		chemical drug		-0.051	0.000482	ARF4,BCL2L1,BIRC3,EGLN3,FOS,IFRD1,JUN,MCL1,NDRG1,NFKB1,NFKBIA
miR-16-5p (and other miRNAs w/seed AGCAGCA)		mature microRNA	Activated	2.2	0.000482	CDK7,EIF4G2,HSP90B1,IFRD1,JUN,MCL1,SLC38A1,SQSTM1
mir-1		microRNA		1.633	0.000488	EML4,HSP90B1,PICALM,STX6,TAGLN2,ZFP36L1
PPARGC1A		transcription regulator		0.995	0.000499	BID,CALM1 (includes others),COL6A2,CYCS,FOS,GADD45B,NFKB1,NFKBIA,NFKBIZ,PMAIP1,SMAD3,SMC5
PML	0.098	transcription regulator		1.195	0.0005	CXCR4,IFI44L,NDRG1,OAS1,OAS3,SQSTM1,TNFAIP3	78 (15)
ozone		chemical toxicant	Inhibited	-2	0.000501	FOS,JUN,JUNB,NFKB1	84 (23)
CEBPA		transcription regulator		0.541	0.000509	ACLY,BTG1,BTG2,CXCR4,CYCS,DDX21,FOS,JUN,JUNB,LST1,NFATC1,TSC22D3
FGFR		group			0.00051	BCL2L1,FOS,MCL1
PTK2B	-0.107	kinase			0.00051	BCL2L1,FOS,JUN
INHBA		growth factor		0.579	0.000512	ACVR1,BCL2L1,CXCR4,EGLN3,EIF4G2,JUNB,MCL1,STRBP
MAP2K1/2		group		-1.953	0.000538	DUSP1,FOS,JUN,MCL1,NFKB1	96 (31)
CCL5	-0.18	cytokine		-1.4	0.000538	ADGRE5,DUSP1,FOS,IER2,ZFP36	82 (22)
2-methoxyestradiol		chemical - endogenous mammalian		0.305	0.000546	BCL2L1,BID,CXCR4,MCL1
RBM5	0.19	other		1.103	0.000546	BIRC3,BTG2,CD69,MCL1
A2M	0.18	transporter		-0.528	0.000546	ACLY,GADD45B,NFKB1,PPP1R15A
HOXA5		transcription regulator		-1.103	0.000546	BIRC3,GADD45B,IER2,NFKBIA
baicalein		chemical drug		1	0.000546	BCL2L1,FOS,JUN,MCL1	88 (29)
E2F1		transcription regulator		-1.222	0.000548	BCL2L1,BID,CALM1 (includes others),CITED2,CSDE1,DUSP1,FOS,HSP90B1,MCL1,NFKBIA,PMAIP1,PRDM2,ZFP36	95 (28)
mono-(2-ethylhexyl)phthalate		chemical toxicant		-1.89	0.000577	FOS,IER2,JUNB,NFATC1,NFKB1,POLR2A,RSRP1
ZBTB16	-0.114	transcription regulator		0.104	0.000578	BID,CD83,IL23R,ITGAV,NFKBIZ,RARG,REL,TSC22D3
MAPK14	0.085	kinase	Inhibited	-2.156	0.000578	BTG2,CD83,DUSP1,FOS,JUN,JUNB,NFATC1,ZFP36	88 (29)
GH1		growth factor		-1.413	0.000583	ACVR1,CXCR4,FOS,JUN,JUNB,ZFP36	92 (30)
metronidazole		chemical drug		0	0.000583	CD69,CITED2,FOS,GANC,JUNB,SMAD3
N-acetylsphingosine		chemical reagent		-1.706	0.000594	BCL2L1,BID,FOS,JUN	88 (30)
Ferritin		complex			0.000596	CD69,NFKB1,NFKBIA
AZD8055		chemical drug			0.000596	BCL2L1,MCL1,SQSTM1
LY6E	0.067	other			0.000596	CD83,NFKBIA,RELB
SH3BP2	-0.095	other			0.000596	FOS,ITGAV,NFATC1
TP53COR1		other			0.000596	BID,BIRC3,PMAIP1
prazosin		chemical drug			0.000596	DUSP1,FOS,PER1
MYD88	0.134	other	Inhibited	-2.736	0.000601	CD83,DUSP1,FOS,JUN,KDM6B,NFKB1,NFKBIA,NFKBIZ,RELB,TNFAIP3	95 (30)
EP300	0.058	transcription regulator		-1.639	0.000615	BCL2L1,BCLAF1,CXCR4,DUSP1,FOS,IL23R,JUN,LMNA,NDRG1,NFKBIA,OAS3,TNFAIP3	94 (26)
staurosporine		chemical drug		0.958	0.000635	BCL2L1,BTG2,FOS,MCL1,RCAN1,SMAD3
isoprenaline		chemical drug		-1.982	0.000645	FOS,IER5,PER1,SMAD3
fluticasone propionate		chemical drug		1.195	0.000662	CD83,GADD45B,HLA-DPA1,HLA-F,LST1,RCAN1,TSC22D3
IGF2		growth factor			0.000662	CXCR4,DUSP1,IER2,JUNB,NDRG1,NFKBIA,XRN1
MEF2A	0.003	transcription regulator		0.557	0.000674	CD69,FOS,JUN,NLRC5,OAS1
IGF1		growth factor	Inhibited	-2.525	0.000685	BCL2L1,BIRC3,BTG2,CITED2,DUSP1,FOS,IER2,ITGAV,JUN,JUNB,MCL1,NFKBIA,ZFP36,ZFP36L1	97 (28)
CREBBP	-0.032	transcription regulator			0.000685	CXCR4,DUSP1,ERCC1,FOS,FUT7,IL23R,JUN,NDRG1,NFKBIA,OAS3,TNFAIP3
NSC 172285		chemical reagent			0.000688	NFKB1,RELB
ADRA1		group			0.000688	FOS,JUNB
Stat dimer		complex			0.000688	BCL2L1,FOS
Gpcr		group			0.000688	FOS,JUN
SH3GLB1	-0.089	enzyme			0.000688	MCL1,SQSTM1
KIDINS220	0.035	transcription regulator			0.000688	CD69,FOS
Nrg1		growth factor			0.000688	BCL2L1,FOS
polyinosine-polycytidylic acid/polyethylenimine formulation		chemical reagent			0.000688	PMAIP1,RIGI
aclarubicin		chemical drug			0.000688	BCL2L1,MCL1
omacetaxine mepesuccinate		chemical drug			0.000688	BCL2L1,MCL1
5-hydroxydecanoic acid		chemical - endogenous mammalian			0.000688	CYCS,FOS
ABT-737		chemical drug			0.000691	BCL2L1,MCL1,PMAIP1
FGD3	0.056	other			0.000691	NFKB1,NFKBIA,RIGI
PD 153035		chemical drug			0.000691	BCL2L1,FOS,MCL1
ONECUT1		transcription regulator			0.000691	ACVR1,FAM117A,ITGAV,NFKBIA,PMAIP1,RARG,TCF7,UTP3,YPEL5
SOD1	0.044	enzyme			0.000691	BCL2L1,BID,FOS,JUN,JUNB,MCL1,RIGI,SQSTM1,TNFAIP3
TP63		transcription regulator		-0.7	0.000696	ABI2,ACTL6A,BCL2L1,CITED2,CXCR4,FOS,FUBP1,JUN,JUNB,PMAIP1,REL,RELB,SMAD3,STX6
BMP2		growth factor		-0.926	0.000708	BCL2L1,ERCC1,FOS,GADD45B,JUN,JUNB,NFATC1,TOB1
TRAF2	0.096	enzyme		-1.406	0.000712	BIRC3,NDRG1,NFKB1,RIPK1,TNFAIP3	82 (20)
E. coli B4 lipopolysaccharide		chemical toxicant		-1.403	0.000726	BCL2L1,BID,CD83,MCL1,NFKB1,NFKBIA,RELB,RIGI,TNFAIP3	91 (29)
GLI1		transcription regulator		1.039	0.000735	BCL2L1,BID,BIRC3,CLIC5,FOS,GADD45B,KLF12,LMNA,MYADM,PTCH2,RAB8B,YPEL5,ZFP36
RNA polymerase II		complex			0.000745	CD83,CXCR4,DUSP1,FOS,GADD45B,JUN,JUNB,NFKBIA,POLR2A
vorinostat		chemical drug		-0.009	0.000745	BCL2L1,BIRC3,CD69,DUSP1,JUN,MCL1,NDRG1,NFKBIA,PMAIP1
SRC		kinase		-1.331	0.00075	BCL2L1,DUSP1,FOS,JUN,MCL1,NFKB1	85 (29)
mycophenolic acid		chemical drug	Inhibited	-2.236	0.000752	BIRC3,CSGALNACT2,CXCR4,DUSP1,TNFAIP3	64 (12)
temozolomide		chemical drug		-0.927	0.000757	BCL2L1,ITGAV,NFKBIA,PMAIP1
MAP2K1	-0.378	kinase		-1.154	0.000771	BCL2L1,BIRC3,DUSP1,FOS,GADD45B,JUN,NFKBIA,SMAD3	103 (35)
NOTCH1	0.089	transcription regulator		-0.982	0.000782	BCL2L1,BIRC3,CD84,CXCR4,DNAJA1,FOS,NFKB1,REL,RELB
PRKAA1	-0.261	kinase		0.378	0.000784	BIRC3,BTG1,CD302,EGLN3,NFKBIA,SMAD3,ZFP36L1
FOXL2		transcription regulator		-1.987	0.000793	ACVR1,BID,FOS,PPP1R15A,TNFAIP3
cis-urocanic acid		chemical drug			0.000795	GADD45B,PMAIP1,TNFAIP3
ADRB3		G-protein coupled receptor			0.000795	FOS,JUN,JUNB
N4BP1	0.04	enzyme			0.000795	JUN,JUNB,RELB
W7		chemical reagent			0.000795	BIRC3,CD83,FOS
RAC1	-0.187	enzyme		-0.132	0.000813	BCL2L1,BID,DUSP1,FOS,JUN,MCL1
DDIT3	-0.041	transcription regulator		-0.239	0.000813	DNAJA1,MCL1,NDRG1,PER1,PPP1R15A,TSC22D3
IL24		cytokine		-1.036	0.000817	BCL2L1,HSP90B1,MCL1,PPP1R15A	85 (18)
bafilomycin A1		chemical drug		0.762	0.000817	BCL2L1,CD83,NFKBIA,SQSTM1
IFNL1		cytokine		1.029	0.000835	CD83,IFI44L,OAS1,OAS3,RIGI	40 (4)
CCN1		other		-0.223	0.000835	BCL2L1,ITGAV,JUN,MCL1,NLK
PRKCA	0.005	kinase		-1.342	0.000846	BCL2L1,CYCS,FOS,JUN,NFKB1,NFKBIA	101 (33)
BMP7		growth factor		-1.069	0.000862	ACVR1,CXCR4,CYCS,DUSP1,EGLN3,ITGAV,MYADM,NDRG1	75 (12)
cinnamaldehyde		chemical toxicant		-1.432	0.00088	BCL2L1,CYCS,FOS,NFKB1,SQSTM1	68 (18)
TIMP3		other		1	0.000881	FOS,JUN,NFKB1,SKIL	89 (25)
PTGS2		enzyme		-1.843	0.000886	BCL2L1,BIRC3,CXCR4,DUSP1,FOS,ITGAV,MCL1,NLRC5	95 (32)
docosahexaenoic acid		chemical drug		0.721	0.000893	BCL2L1,BID,CD83,CXCR4,CYCS,FOS,NFKB1
evodiamine		chemical - endogenous non-mammalian			0.000909	BCL2L1,BIRC3,MCL1
diallyl trisulfide		chemical - endogenous non-mammalian			0.000909	BCL2L1,FOS,JUN
IL1RN		cytokine		0	0.000916	IFI44L,OAS1,OAS3,PMAIP1,RIGI,RIPK1
DRD2		G-protein coupled receptor		-1.451	0.000926	FOS,JUN,NFKB1,NFKBIA,RELB	94 (31)
INSR		kinase		-1.131	0.000941	ARRDC3,CD83,CDC5L,CITED2,CXCR4,CYCS,DCTN4,DUSP1,FOS,IER2,JUNB,NDRG1,XRN1	95 (30)
PRDM1	0.094	transcription regulator		-1.492	0.000948	CXCR4,CYP4V2,FOS,MCL1,NFATC1,OAS1,OAS3,PMAIP1,SMAD3	81 (13)
zVAD-FMK		chemical - protease inhibitor		-1.901	0.000948	BIRC3,FOS,MCL1,RIPK1	90 (25)
diclofenac		chemical drug		-1.572	0.000974	FOS,JUN,MCL1,PPP1R15A,SQSTM1	87 (21)
BCL6	-0.189	transcription regulator		0.882	0.000987	BCL2L1,CD69,FUT7,JUNB,LMNA,NFATC1,NFKB1,ZC4H2
actinomycin D		biologic drug		0.658	0.000987	BIRC3,DUSP1,EGLN3,FOS,JUN,MCL1,PMAIP1,SKIL
MAVS	0.163	other		-0.766	0.00099	CD83,NFKB1,OAS1,OAS3,RELB,RIGI
SQSTM1	-0.454	transcription regulator			0.00102	CITED2,EGLN3,JUN,NFKBIA
CD86		transmembrane receptor			0.00102	BCL2L1,CD69,NFKBIA,TNFAIP3
SPHK1		kinase		0	0.00102	BCL2L1,BIRC3,JUN,OAS3
MMP1		peptidase		-1.982	0.00102	FOS,JUN,NFKB1,NFKBIA	90 (24)
Dynamin		group			0.00103	FOS,ITGAV
Atg5		other			0.00103	BID,SQSTM1
lupeol		chemical drug			0.00103	BCL2L1,NFKB1
obatoclax		chemical drug			0.00103	MCL1,PMAIP1
MAP4K1	-0.041	kinase			0.00103	BCL2L1,BIRC3
SRPK1	0.088	kinase			0.00103	BCL2L1,MCL1
CASP2	0.105	peptidase			0.00103	BID,NFKB1
BTG1	-0.476	transcription regulator			0.00103	BCL2L1,JUN
HIVEP2	-0.34	transcription regulator			0.00103	FOS,NFATC1
4-iodo-6-phenylpyrimidine		chemical reagent			0.00103	FOS,NFATC1
BCL2A1	0.04	other			0.00103	BCL2L1,CD69
CIMO		chemical reagent			0.00103	BCL2L1,BID
butylated hydroxytoluene		chemical toxicant			0.00103	FOS,JUN
catechol		chemical - endogenous mammalian			0.00103	FOS,JUN
apamin		chemical toxicant			0.00103	FOS,JUN
quisqualic acid		chemical - endogenous non-mammalian			0.00103	FOS,JUNB
RIPK2	-0.019	kinase		0	0.00103	CD69,IFI44L,NFKBIA,OAS1,OAS3,TNFAIP3
dexamethasone phosphate		chemical drug			0.00103	CXCR4,DUSP1,NFKBIA
pregna-4,17-diene-3,16-dione		chemical - endogenous non-mammalian			0.00103	BCL2L1,MCL1,NFKB1
ADCY		group			0.00103	FOS,NFATC1,PER1
Ikb		group			0.00103	BCL2L1,NFKB1,TNFAIP3
LYL1		transcription regulator			0.00103	BCL2L1,BTG2,NFKB1
UBA1	0.076	enzyme			0.00103	BIRC3,HSP90B1,TAGLN2
ACVR1C		kinase			0.00103	BCL2L1,FOS,JUNB
IFNB1		cytokine		-0.898	0.00104	BCL2L1,CD83,FOS,ITGAV,NFATC1,OAS1,PMAIP1,REL,RIGI
CFTR		ion channel		0.391	0.00107	CYP4V2,NFKB1,NFKBIA,NFKBIZ,TNFAIP3
promegestone		chemical drug		-1	0.00107	BCL2L1,BIRC3,BTG2,NFKBIA,RARG	25 (3)
SMAD4	-0.053	transcription regulator		-0.71	0.00109	ACVR1,CITED2,FOS,FUT7,GADD45B,NFKBIA,SKIL,SMAD3,ZFP36
MAP3K1	-0.116	kinase		-1.922	0.00109	BIRC3,DUSP1,FOS,JUN	92 (30)
ANXA1	-0.118	enzyme		-1.091	0.00109	CD69,CD83,CXCR4,TSC22D3	81 (17)
CDKN2A	0.11	transcription regulator		-0.637	0.0011	BTG2,CITED2,DCTN4,DUSP1,FOS,ITGAV,JUN,MCL1,PMAIP1,TOB1
SB203580		chemical drug	Activated	2.806	0.00113	CD69,CD83,DUSP1,FOS,JUN,JUNB,NFKB1,NFKBIA,PPP1R15A,REL,SERPINB9,SMAD3	99 (32)
STAT1/3/5 dimer		complex			0.00117	BCL2L1,FOS,JUNB
COMMD1	0.13	transporter			0.00117	BIRC3,EGLN3,NFKBIA
PD184352		chemical drug			0.00117	BCL2L1,FOS,MCL1
UCN-01		chemical drug			0.00117	BCL2L1,ERCC1,MCL1
CDK9	0.119	kinase			0.00117	CXCR4,FOS,NFKBIA,TNFAIP3
TNFAIP3	-0.432	enzyme			0.00117	BCL2L1,BIRC3,NFKBIA,TNFAIP3
HIVEP1	-0.322	transcription regulator		1.964	0.00117	NFKB1,NFKBIA,RELB,TNFAIP3	82 (15)
MUC1		other		0.246	0.00118	BCL2L1,CD83,EGLN3,NFKBIA,RIGI
ATF2	-0.131	transcription regulator			0.00118	BCL2L1,DUSP1,FOS,JUN,MCL1
bucladesine		chemical toxicant	Inhibited	-2.331	0.00119	CXCR4,DUSP1,EGLN3,FOS,GADD45B,IL23R,JUN,JUNB,NFKB1,SMAD3	96 (30)
MAX	-0.175	transcription regulator			0.00124	CSDE1,CYCS,DUSP2,GADD45B,JARID2
ZFP36	-0.799	transcription regulator		1.974	0.00124	BIRC3,FOS,JUN,NFKBIA,ZFP36	94 (29)
NR4A2	-0.355	ligand-dependent nuclear receptor		-0.447	0.00124	COL6A2,IL23R,JUN,SMAD3,TSC22D3
MAPT		other			0.00125	ACLY,ARF4,CD84,CYCS,DOK6,FOS,JUN,MTHFD1L,NFKB1,NLRC5,OAS1,SEPTIN9,SQSTM1
PRKAA		group		-0.927	0.00125	DUSP1,DUSP2,MCL1,PMAIP1
ITGAV	0.42	transmembrane receptor		0	0.00125	BCL2L1,FOS,ITGAV,NFKB1
IRF4		transcription regulator		0.114	0.00125	BIRC3,CXCR4,IL23R,NFKB1,OAS1,TCF7,ZFP36L1
miR-1-3p (and other miRNAs w/seed GGAAUGU)		mature microRNA		1.846	0.00125	ARF4,EML4,PICALM,PREX1,RAB11FIP2,TAGLN2,YWHAQ
STING1	0.002	other		0.851	0.00128	CD83,IFI44L,OAS1,OAS3,PPP1R15A,RIGI
ibrutinib		chemical drug	Activated	2.433	0.00128	BCL2L1,CD69,DUSP2,MCL1,SLC38A1,WDR74
SGPL1	0.086	enzyme			0.00131	BCL2L1,OAS1,RIGI
BPIFB1		other			0.00131	CDK7,JUN,NFKBIA
MAP3K3	-0.141	kinase			0.00131	FOS,JUN,TNFAIP3
TAF4B	-0.06	transcription regulator			0.00131	JUN,NFKBIA,TNFAIP3
arotinoid acid		chemical toxicant			0.00131	DUSP1,FOS,RARG
ERK1/2		group	Inhibited	-2.057	0.00133	BCL2L1,BIRC3,CXCR4,DUSP1,FOS,JUN,JUNB,MCL1,SKIL	94 (30)
YY1	0.005	transcription regulator			0.00143	BCL2L1,BTG2,CXCR4,EIF4G2,FOS,NFKBIZ,PPP1R15A,RAB8B,TRA2A
Irgm1		other		-0.271	0.00143	NLRC5,OAS1,OAS3,RIGI,SQSTM1
PRMT7	0.36	enzyme			0.00143	GADD45B,PMAIP1
SH2D5		other			0.00143	BCL2L1,MCL1
BCAS2	0	other			0.00143	CDC5L,PMAIP1
ATE1	-0.212	enzyme			0.00143	JUN,REC8
KMT5B	-0.07	enzyme			0.00143	DUSP1,TSC22D3
PDGFD		growth factor			0.00143	CXCR4,NFATC1
miR-292b-5p (and other miRNAs w/seed CUCAAAA)		mature microRNA			0.00143	BTG1,CSDE1
PROK1		growth factor			0.00143	MCL1,RCAN1
GNL1	-0.396	other			0.00143	BCL2L1,BID
Brd4		kinase			0.00143	FOS,NFKBIA
RASA1	0.068	transporter			0.00143	CDK7,FOS
L 655238		chemical reagent			0.00143	ITGAV,NFATC1
gliotoxin		chemical toxicant			0.00143	BCL2L1,BIRC3
diazepam		chemical drug			0.00143	FOS,PER1
manidipine		chemical drug			0.00143	FOS,JUN
retroinverso ERG inhibitory peptide 2		chemical reagent			0.00143	CXCR4,NDRG1
retroinverso ERG inhibitory peptide 1		chemical reagent			0.00143	CXCR4,NDRG1
Muscarinic cholinergic receptor		group			0.00143	FOS,JUN
trichloroethylene		chemical toxicant		1	0.00143	BCL2L1,CITED2,NFKB1,YWHAQ
1,1-diarylethylene-diammonium derivative		chemical reagent		0	0.00143	BTG1,OAS1,OAS3,TNFAIP3
miR-27a-3p (and other miRNAs w/seed UCACAGU)		mature microRNA		1	0.00143	ACLY,JUN,PMAIP1,SMAD3
SERPINF1		other		1.964	0.00143	BCL2L1,BID,NFKB1,NFKBIA	89 (23)
PTPRJ	0.057	phosphatase		-0.577	0.00143	CD69,CITED2,FOS,NFKBIZ
FUS	-0.175	transcription regulator			0.00143	CALM1 (includes others),EIF4G2,HSP90B1,MECP2
verapamil		chemical drug		1	0.00143	FOS,HLA-DPA1,JUN,NFATC1	64 (15)
benzene		chemical toxicant		1	0.00143	BCL2L1,CITED2,NFKB1,YWHAQ
colchicine		chemical drug		-1.165	0.00143	FOS,JUN,MCL1,SMAD3	92 (29)
lenalidomide		chemical drug	Inhibited	-2.043	0.00145	BID,CITED2,MTAP,NFATC1,NFKBIZ,ORC5,REL,SMAD3	80 (13)
RNY3		other			0.00146	IFI44L,OAS1,OAS3
JUN/JUNB/JUND		group			0.00146	BCL2L1,FOS,JUN
mir-9		microRNA			0.00146	CXCR4,NFKB1,ZFP36
LTBP1		other			0.00146	BCL2L1,MCL1,SMAD3
Mt1		other			0.00146	FOS,JUN,NFKBIA
rifaximin		chemical drug			0.00146	FUBP1,NDRG1,STX6
kaempferol		chemical toxicant			0.00146	BCL2L1,CD69,JUN
ETV6-RUNX1		fusion gene/product	Activated	2.478	0.00149	BID,CD83,LST1,OAS1,PMAIP1,PPP1R15A,RELB,ROCK1,TSC22D3
let-7a-5p (and other miRNAs w/seed GAGGUAG)		mature microRNA		-0.047	0.0015	BCL2L1,CDK7,CRTAP,CSDE1,EIF4G2,IFRD1,SLC38A1
IL18		cytokine		-1.451	0.0015	BCL2L1,CD69,CD83,GADD45B,JUN,NFKBIZ,SMAD3	98 (33)
NUPR1		transcription regulator	Inhibited	-2.887	0.00152	BTG1,CITED2,CXCR4,MMS22L,MYO18A,NDRG1,PPP1R15A,RELB,SMAD3,TOB1,UAP1,ZFP36L1
ZAP70	-0.022	kinase		-1.982	0.00152	CD69,NASP,TRA2A,TSC22D3
estrogen receptor		group		-1.342	0.00152	COL6A2,CXCR4,FOS,JUN,PMAIP1,SERPINB9,SMAD3,TSC22D3	101 (32)
VHL	-0.045	transcription regulator		0.6	0.00153	BCL2L1,CXCR4,EGLN3,LMNA,PMAIP1,ZFP36L1
lysophosphatidic acid		chemical - other	Inhibited	-2.18	0.00156	DUSP1,FOS,JUN,JUNB,NFKB1	87 (34)
Notch		group	Inhibited	-2.408	0.00159	DUSP1,GADD45B,MCL1,NFATC1,PIK3IP1,SMAD3	40 (6)
IL7		cytokine		-1.185	0.00159	BCL2L1,CD69,CXCR4,MCL1,PIK3IP1,PMAIP1	95 (30)
CLOCK	0.119	transcription regulator		-0.313	0.0016	EIF4G2,GADD45B,HMG20A,JUNB,OAS3,PER1,PICALM,RANGAP1
panobinostat		chemical drug		-0.766	0.00162	BCL2L1,CITED2,MCL1,PMAIP1
mir-204		microRNA			0.00162	ACVR1,MCL1,ROCK1,SMAD3
nickel chloride		chemical toxicant		-1.117	0.00162	EGLN3,JUN,NDRG1,SQSTM1
Tnf (family)		group		-1.162	0.00163	BCL2L1,BIRC3,JUN,NFKB1,NFKBIA,SERPINB9,TNFAIP3	90 (30)
mir-8		microRNA		-0.105	0.00163	CITED2,CRTAP,ITGAV,PMAIP1,SQSTM1,TOB1,ZFP36
TCOF1	-0.144	transcription regulator			0.00163	BCLAF1,EGLN3,GPBP1,NDRG1,WWC2
eicosapentenoic acid		chemical drug		0.728	0.00163	BCL2L1,CD83,FOS,JUN,NFKB1
nicotinic acetylcholine receptor		complex			0.00163	FOS,JUN,JUNB
CCR1	0.175	G-protein coupled receptor			0.00163	FOS,ITGAV,NFATC1
TFPI2		other			0.00163	BTG2,GADD45B,JUNB
NTRK3		kinase			0.00163	BCL2L1,BIRC3,TNFAIP3
amino acids		chemical - endogenous mammalian			0.00163	FOS,JUN,JUNB
phorbol 12,13-didecanoate		chemical toxicant			0.00163	CYCS,DUSP1,MCL1
KITLG		growth factor		0	0.00164	BCL2L1,BTG1,CXCR4,FOS,ITGAV,NFKBIA,PIK3IP1,TSC22D3
IL27		cytokine		-0.766	0.00164	CD69,FOS,HLA-DPA1,MCL1,NFATC1,OAS1
CSF		group	Inhibited	-2	0.00172	MCL1,NFKB1,SERPINB9,TNFAIP3
TNFRSF8		transmembrane receptor		-1.154	0.00172	CDC5L,CXCR4,JUNB,RELB
RAD21L1		other			0.00181	MYADM,PPP1R15A,SQSTM1
STAG3		other			0.00181	MYADM,PPP1R15A,SQSTM1
EPOR	0.082	transmembrane receptor			0.00181	BCL2L1,JUN,JUNB
acteoside		chemical - endogenous non-mammalian			0.00181	FOS,NFATC1,SMAD3
curdlan		chemical - endogenous non-mammalian			0.00181	CD69,FOS,NFATC1
26s Proteasome		complex		-0.022	0.00182	BIRC3,JUNB,NFKB1,RIGI,SKIL,SQSTM1
tyrphostin AG490		chemical drug		0.374	0.00185	BCL2L1,BIRC3,FOS,MCL1,SQSTM1
NCOA1	0.098	transcription regulator		1.408	0.00188	BTG2,FOS,GPBP1,JUNB,NFKBIA,NFKBIZ	82 (16)
citrinin		chemical toxicant			0.00189	JUNB,KDM6B
tamatinib		chemical drug			0.00189	MCL1,NFKBIZ
sotrastaurin		chemical drug			0.00189	CD69,NFKBIA
nimbolide		chemical - endogenous non-mammalian			0.00189	BCL2L1,BIRC3
CYSLTR1		G-protein coupled receptor			0.00189	FOS,NFATC1
BLM	0.141	enzyme			0.00189	IFI44L,OAS1
ATRX	-0.004	transcription regulator			0.00189	REL,RELB
Duxbl1		transcription regulator			0.00189	OAS1,OAS3
ULBP1		transmembrane receptor			0.00189	CD69,CD83
coumestrol		chemical toxicant			0.00189	FOS,HSP90B1
Pi3k class I		complex			0.00189	ACLY,MCL1
N-methyl-3,4-methylenedioxyamphetamine		chemical drug			0.00189	BCL2L1,FOS
dihematoporphyrin ether		chemical drug			0.00189	DUSP1,HSP90B1
IL12 (complex)		complex		0.154	0.00198	BCL2L1,CD69,FOS,FUT7,GADD45B,JUN,SMAD3
GC-GCR dimer		complex			0.002	DUSP1,NFKBIA,TSC22D3
SMC1B		transporter			0.002	MYADM,PPP1R15A,SQSTM1
1-methyl-4-phenyl-1,2,3,6-tetrahydropyridine		chemical toxicant	Inhibited	-2.207	0.00202	FOS,FUBP1,JUN,RSRP1,SQSTM1	7 (2)
JUNB	-0.524	transcription regulator		-1	0.00207	ACLY,DUSP1,ITGAV,JUNB,RELB,ROCK1	17 (3)
BCL2L1	0.429	other		0.68	0.00218	BCL2L1,COL6A2,CYCS,MCL1
ATF6	-0.145	transcription regulator		-0.152	0.00218	FOS,HSP90B1,MCL1,RCAN1
BCL3	0.04	transcription regulator		1.131	0.00218	CD69,FOS,JUN,NFKBIA	87 (23)
CD200R1	0.233	transmembrane receptor	Activated	2	0.00218	JUN,JUNB,NFKBIA,RELB	92 (26)
CXCL8		cytokine		1.091	0.00219	BCL2L1,CD69,IFRD1,NFKBIA,ZFP36	106 (29)
CD24		other			0.00219	BCLAF1,FOS,JUN,PPP1R15A,RELB
HDAC3	0.108	transcription regulator			0.00219	BIRC3,FOS,NFATC1,NFKBIA,RELB
HAVCR1		other		0	0.00219	HLA-F,JUN,NFKB1,NFKBIA,RELB
calcipotriene		chemical drug			0.0022	FOS,JUN,JUNB
Stat5 dimer		complex			0.0022	BCL2L1,BIRC3,MCL1
EIF2B5	0.158	translation regulator			0.0022	DUSP1,MCL1,PPP1R15A
PTX3		other			0.0022	FOS,JUN,NFKB1
VAV2		transcription regulator			0.0022	CD69,FOS,REL
crocidolite asbestos		chemical toxicant			0.0022	FOS,JUN,JUNB
POU5F1		transcription regulator		-0.669	0.00223	ACVR1,BID,BIRC3,BTG1,DUSP1,IER5,JARID2,MCL1,PMAIP1,RCAN1
Mapk		group		-1.206	0.00228	BCL2L1,FOS,JUN,JUNB,PER1	85 (28)
TNFRSF1B	0.044	transmembrane receptor		-1	0.00228	BCL2L1,CD69,JUN,NFKB1,TNFAIP3	100 (34)
D-glucose		chemical - endogenous mammalian	Inhibited	-2.339	0.00228	ACLY,ARF4,BCL2L1,CXCR4,DUSP1,FOS,IER2,JUN,JUNB,MCL1,NFKB1,RELB,RIPK1,SQSTM1,TAGLN2	93 (31)
IL10		cytokine		-1.811	0.0023	BCL2L1,CD83,CXCR4,DUSP1,FOS,JUN,MCL1,NFATC1,SLC7A5,TSC22D3,ZFP36	95 (35)
CYLD-AS1		other		-0.577	0.0023	JUNB,NFKB1,NFKBIA,SQSTM1
methylmercury		chemical toxicant		1	0.0023	BCL2L1,CITED2,NFKB1,YWHAQ
RUNX1	0.263	transcription regulator		-0.447	0.00232	BTG2,FUT7,IL23R,ITGAV,OAS3,PMAIP1,PPP1R15A,ROCK1
CNTF		cytokine	Inhibited	-2.2	0.00238	CD69,CXCR4,FOS,JUNB,MCL1,REL,ZFP36	87 (26)
sphingosylphosphocholine		chemical - endogenous mammalian			0.00242	FOS,JUN
Mir218		microRNA			0.00242	CXCR4,TOB1
bendamustine		chemical drug			0.00242	MCL1,PMAIP1
berbamine		chemical reagent			0.00242	BCL2L1,NFKBIA
MEMO1		other			0.00242	FOS,JUN
DKK4		other			0.00242	JUN,NLK
mir-873		microRNA			0.00242	RIPK1,TNFAIP3
UBA7	0.015	enzyme			0.00242	OAS1,RIGI
MAT2A	-0.205	enzyme			0.00242	FOS,NFATC1
TKT	0.099	enzyme			0.00242	BCL2L1,MCL1
GNRH2		other			0.00242	FOS,JUN
asbestos		chemical toxicant			0.00242	JUN,JUNB
atipamezole		chemical drug			0.00242	FOS,JUNB
acrylamide		chemical toxicant			0.00242	FOS,JUN
SHR2554		chemical drug			0.00242	BCL2L1,MCL1
tangeretin		chemical - endogenous non-mammalian			0.00242	BCL2L1,BID
cordycepin		chemical drug			0.00242	FOS,MCL1
IFNAR1	-0.163	transmembrane receptor		1.961	0.00243	CLIC5,ITGAV,OAS1,OAS3,TAPBPL,TNFAIP3	77 (14)
dactolisib		chemical drug		1.204	0.00244	CITED2,EGLN3,MCL1,SQSTM1	34 (5)
Go 6976		chemical drug		1.982	0.00244	BCL2L1,CD83,FOS,NFKBIA	94 (33)
vancomycin		biologic drug		-0.378	0.00244	BIRC3,CD69,CITED2,FOS,GANC,JUNB,SMAD3
CDK6	0.155	kinase		-0.447	0.00247	BIRC3,DGKD,FOS,JUN,NFKBIZ
hydrocortisone		chemical - endogenous mammalian		-0.555	0.0025	BCLAF1,CXCR4,GADD45B,NFKBIA,TNFAIP3,TSC22D3
EGR3		transcription regulator		-1.664	0.0025	BCL2L1,IL4I1,JUN,NDRG1,RARG,RFLNB
PTPN11	0.189	phosphatase		-0.911	0.00256	BCL2L1,FOS,JUN,MCL1,NFATC1
wortmannin		chemical drug		0.882	0.00257	BCL2L1,FOS,JUN,MCL1,NFKB1,NFKBIA,SQSTM1
NFATC3	0.068	transcription regulator			0.00257	CD69,FOS,JUN,NFATC1
BACH1	-0.251	transcription regulator		1	0.00257	CALM1 (includes others),CXCR4,DUSP1,SQSTM1
BACH2	-0.143	transcription regulator		-1.671	0.00257	EGLN3,JUN,JUNB,MCL1	80 (13)
cytarabine		chemical drug		-0.471	0.00257	ADGRE5,CD69,MCC,MCL1
genistein		chemical drug		-0.587	0.00257	BCL2L1,CITED2,DUSP1,FOS,JUN,JUNB,NFKB1,PER1,POLR2A,SQSTM1
ARHGAP31	-0.018	other			0.00263	COL6A2,GADD45B,JUN
UPF2	-0.169	other			0.00263	PPCDC,RCAN1,TNFAIP3
CNOT7	-0.118	transcription regulator			0.00263	IFI44L,OAS1,OAS3
vitamin K3		chemical drug			0.00263	BID,EGLN3,FOS
diallyl disulfide		chemical - endogenous non-mammalian			0.00263	BID,FOS,NFATC1
RAF1	-0.191	kinase		-1.633	0.00263	BTG1,DUSP2,FOS,IER2,JUN,NFKB1,YPEL5	86 (25)
ITGB1	-0.033	transmembrane receptor		-0.371	0.00266	FOS,ITGAV,JUN,JUNB,NFKB1,TNFAIP3
ATG7	0.023	enzyme		1.964	0.00266	ACLY,JUN,NFKBIA,RCAN1,SQSTM1
erlotinib		chemical drug		-0.447	0.00266	BCL2L1,NFATC1,NFKBIA,RELB,RIPK1
homocysteine		chemical - endogenous mammalian	Inhibited	-2.177	0.00266	ACLY,BCL2L1,NDRG1,PMAIP1,PPP1R15A	75 (12)
calphostin C		chemical drug			0.00271	BCL2L1,DUSP1,FOS,HSP90B1
VCAN		other		1.633	0.00282	IFI44L,NFKB1,NFKBIA,OAS3,ROCK1,SMAD3
miR-155-5p (miRNAs w/seed UAAUGCU)		mature microRNA		1.72	0.00282	CD69,DCAF7,JARID2,PICALM,PMAIP1,RIPK1
Insulin		group	Inhibited	-2.392	0.00285	ACLY,ARRDC3,BCL2L1,CYCS,DUSP1,ERCC1,FOS,HSP90B1,JUN,JUNB,NFKBIA,PER1,PPP1R15A,YME1L1	100 (35)
selumetinib		chemical drug		1	0.00286	DDX21,FOS,JUN,JUNB	81 (18)
CTLA4		transmembrane receptor			0.00286	CD69,CD83,NFATC1,SLC7A5
RAB1B	0.002	other			0.00287	ARF4,JUN,RAB11FIP2
FGFR4		kinase			0.00287	ACLY,BCL2L1,FOS
miR-24-3p (and other miRNAs w/seed GGCUCAG)		mature microRNA			0.00287	DUSP1,PMAIP1,SMAD3
bardoxolone		chemical drug			0.00287	BCL2L1,NFKBIA,SQSTM1
T-5224		chemical reagent		1.342	0.00287	GADD45B,JUN,KIF13B,RAPH1,USP11
TEAD4		transcription regulator			0.00287	JUN,JUNB,NFKBIA,NFKBIZ,RCAN1
bisindolylmaleimide I		chemical drug		0.277	0.00287	BCL2L1,BIRC3,FOS,NFKBIA,RCAN1
Creb		group		-1.795	0.0029	DUSP1,FOS,JUN,JUNB,MCL1,PER1,RIPK1,SKIL,TMEM184C
Hdac		group		1.796	0.00291	BCL2L1,CXCR4,FOS,GADD45B,JUN,PREX1	81 (17)
ARNT	0.156	transcription regulator			0.00291	CITED2,CXCR4,GADD45B,ITGAV,RANGAP1,TSC22D3
fulvestrant		chemical drug		1.912	0.00296	CYCS,FOS,JUN,PMAIP1,SERPINB9,SLC7A5,SQSTM1,TSC22D3	87 (22)
DDX25		enzyme	Activated	2.236	0.00298	BCL2L1,BID,GADD45B,NFKBIA,RANGAP1	60 (6)
memantine		chemical drug		-0.753	0.00298	BCL2L1,FOS,JUNB,MYO18A,NFKBIA
arsenite		chemical toxicant		-0.919	0.00298	DUSP1,FOS,JUN,MCL1,SQSTM1
3-deazaneplanocin		chemical drug		-1.938	0.00301	BCL2L1,PPP1R15A,SQSTM1,TSC22D3
USP8	0.21	peptidase		-1.969	0.00301	NLRC5,OAS1,OAS3,TAPBPL
TREM2		transmembrane receptor			0.00301	CITED2,CYCS,NFKBIA,TNFAIP3
TRIM29		transcription regulator			0.00301	CXCR4,PMAIP1
Shc		group			0.00301	BCL2L1,FOS
CPEB4	-0.175	other			0.00301	BCL2L1,MCL1
nirogacestat		chemical drug			0.00301	BCL2L1,MCL1
PPM1D	-0.162	phosphatase			0.00301	BCL2L1,PMAIP1
ITGA4	0.016	transmembrane receptor			0.00301	ITGAV,TNFAIP3
PEBP4		other			0.00301	BCL2L1,NFKBIA
GRM5		G-protein coupled receptor			0.00301	BCL2L1,FOS
RANBP9	0.198	other			0.00301	FOS,JUN
NEK2		kinase			0.00301	BCL2L1,MYO18A
ZMYND8	-0.074	transcription regulator			0.00301	PIK3IP1,TCF7
diltiazem		chemical drug			0.00301	FOS,JUN
oleoylethanolamide		chemical - endogenous mammalian			0.00301	BCL2L1,FOS
FOXM1		transcription regulator		-0.907	0.00309	FOS,ITGAV,JUN,NFKB1,PTCH2,SQSTM1
leucine		chemical - endogenous mammalian			0.00312	BTG1,FOS,PPP1R15A
ZBTB7A	0.044	transcription regulator			0.00312	BID,FOS,NFATC1
CDK5		kinase			0.00312	JUN,PMAIP1,TNFAIP3
clopidogrel		chemical drug	Inhibited	-2	0.00316	DUSP2,IFRD1,PMAIP1,PPP1R15A
diphtheria toxin		chemical - endogenous non-mammalian			0.00321	FOS,NFATC1,NLRC5,RELB,TNFAIP3
TNFRSF1A	0.125	transmembrane receptor		-1.432	0.00327	BCL2L1,BIRC3,CD83,JUN,SQSTM1,TNFAIP3	95 (30)
SHC1	0.013	other		-0.471	0.00333	BCL2L1,CD69,FOS,SQSTM1
Ngf		group		-1.505	0.00333	DUSP1,FOS,IER2,JUN	93 (33)
PTP4A1		phosphatase		-1.387	0.00333	ACLY,COL6A2,MYADM,ROCK1,TAGLN2
androgen		chemical drug			0.00336	BTG2,CXCR4,FOS,JUN,NFKBIA,SMAD3
CpG ODN 2216		chemical reagent			0.00338	CD69,CD83,OAS3
vinblastine		chemical drug			0.00338	FOS,MCL1,PMAIP1
NANOG		transcription regulator	Inhibited	-2.219	0.00346	FOS,JARID2,RCAN1,ROCK1,SMAD3,TOB1
JAK1	0.065	kinase		-1.982	0.00349	BID,FOS,HLA-F,JUNB	72 (12)
JAG1		growth factor		-1	0.00349	DUSP1,DUSP2,ITGAV,SMAD3	8 (2)
Map3k7		kinase		-0.831	0.00349	BCL2L1,JUN,NFKBIA,NFKBIZ
paraquat		chemical toxicant		-0.492	0.00358	BCL2L1,BID,PMAIP1,ROCK1,STRBP
GABA		chemical - endogenous mammalian		0.508	0.00361	ACLY,BTG1,DNAJA1,EIF4G2,FOS,GANC,RANGAP1,TOB1,WDR3,YWHAQ
dasatinib		chemical drug			0.00366	BCL2L1,MCL1,NHEJ1
Stat6 dimer		complex			0.00366	BCL2L1,DUSP1,KDM6B
PHF6	0.148	transcription regulator			0.00366	BTG2,JUN,POLR2A
XDH		enzyme			0.00366	CD69,CXCR4,DUSP1
GNB2	0.038	enzyme			0.00366	CD83,DUSP1,TSC22D3
NLRP12		other			0.00366	CXCR4,HLA-F,JUN
alvocidib		chemical drug			0.00366	BCL2L1,BIRC3,MCL1
CpG ODN 1585		chemical reagent			0.00366	NFKB1,OAS3
salinomycin		chemical - endogenous non-mammalian			0.00366	MCL1,SQSTM1
CAMK2G	0.223	kinase			0.00366	BIRC3,NFKB1
OSTM1	0.082	other			0.00366	FOS,NFATC1
HIVEP3	-0.208	transcription regulator			0.00366	JUN,JUNB
chidamide		chemical drug			0.00366	BCL2L1,MCL1
allyl isothiocyanate		chemical toxicant			0.00366	BCL2L1,FOS
lidocaine		chemical drug			0.00366	BCL2L1,FOS
SPDEF		transcription regulator			0.00367	BIRC3,COL6A2,SMAD3,SQSTM1
ETS2	0.033	transcription regulator		-0.739	0.00367	BCL2L1,FOS,JUN,JUNB
oxaliplatin		chemical drug			0.00367	BCL2L1,BID,PMAIP1,SQSTM1
Histone h3		group			0.00367	CD69,DUSP2,FOS,JUN,NFKBIA,PER1,PMAIP1,POLR2A,RCAN1,TNFAIP3,USP3
TGM2		enzyme		0.378	0.0037	BIRC3,BTG2,KCNQ5,OAS1,OAS3,RFLNB,WDR3
CDK19	0.131	kinase			0.0037	BTG2,IER5,JUN,PPP1R15A,ZFP36L1
Ifn		group			0.00383	CD69,CD83,FOS,OAS3,RIGI
pyrrolidine dithiocarbamate		chemical reagent		0.53	0.00383	BCL2L1,BIRC3,CXCR4,NFKB1,NFKBIA
MEF2D	-0.034	transcription regulator		-1.732	0.00384	FOS,JUN,JUNB,ZFP36
tyrphostin AG 1478		chemical drug		0.988	0.00384	BCL2L1,CXCR4,FOS,MCL1
IL21		cytokine		-0.606	0.00387	BCL2L1,CD69,CLIC5,IL23R,IL4I1,MCL1
quercetin		chemical drug		-1.772	0.00388	BCL2L1,BIRC3,FOS,JUN,MCL1,PPP1R15A,ROCK1	89 (29)
dihydrotestosterone		chemical - endogenous mammalian		-0.075	0.00394	ACLY,BCL2L1,BTG2,DUSP2,FOS,JUN,NDRG1,NFKBIA,PER1,PMAIP1,RARG,SMAD3,UAP1
STAT		group			0.00395	BCL2L1,FOS,JUNB
monobutyl phthalate		chemical toxicant			0.00395	PICALM,RALGAPA1,TRA2A
GNRH		group			0.00395	DUSP1,FOS,JUN
PAK2	-0.112	kinase			0.00395	CD69,DUSP1,SMC5
SN-38		biologic drug			0.00395	BCL2L1,BIRC3,MCL1
SOX2		transcription regulator	Activated	2.201	0.00401	ACVR1,BCL2L1,CITED2,CXCR4,DUSP1,FOS,GADD45B,IER5,JARID2,JUN,RCAN1	76 (12)
IL11		cytokine			0.00403	BCL2L1,FOS,JUN,JUNB
mir-181		microRNA		1.96	0.00403	CD69,MCL1,MECP2,NLK
ursolic acid		chemical drug			0.00403	BCL2L1,CD69,CXCR4,FOS
SRF	0.084	transcription regulator			0.00403	BCL2L1,CXCR4,FOS,IER2,JUN,JUNB,MCL1,TCF7,TMEM184C
FGF2		growth factor		-1.99	0.00407	BCL2L1,BTG2,CXCR4,EGLN3,FOS,JUN,JUNB,LMNA,NFKB1,SQSTM1,YWHAQ	92 (34)
RARA	-0.225	ligand-dependent nuclear receptor		-1.387	0.0041	CD84,DUSP1,FOS,IFI44L,IL23R,JUN,OAS1,RARG,SMAD3	88 (18)
RELB	-0.422	transcription regulator			0.00422	BCL2L1,BIRC3,NFKBIA,RELB
5-fluorouracil		chemical drug		-0.092	0.00425	BCL2L1,BTG2,CYCS,IER5,JUN,MCL1,PPP1R15A,SQSTM1,ZFP36L1
8-bromoguanosine 3',5'-cyclic monophosphate		chemical reagent			0.00425	FOS,JUNB,TAGLN2
ITCH	0.165	enzyme			0.00425	FOS,NFATC1,SLC7A5
MEOX2		transcription regulator			0.00425	CD69,ITGAV,TNFAIP3
S6K1		group			0.00437	BTG1,MCL1
miR-197-3p (and other miRNAs w/seed UCACCAC)		mature microRNA			0.00437	ACVR1,SQSTM1
DRD1		G-protein coupled receptor			0.00437	FOS,JUNB
APOH		transporter			0.00437	CD83,NFKB1
FYB1	-0.14	other			0.00437	BCL2L1,CD69
BAG3		other			0.00437	BCL2L1,MCL1
pentylenetetrazol		chemical drug			0.00437	FOS,JUN
quinacrine		chemical drug			0.00437	BCL2L1,MCL1
rhein		chemical - endogenous non-mammalian			0.00437	BCL2L1,BID
baclofen		chemical drug			0.00437	FOS,PER1
putrescine		chemical - endogenous mammalian			0.00437	FOS,JUN
ATP-gamma-S		chemical reagent			0.00442	BTG1,CD69,CD83,CXCR4
phytohemagglutinin		chemical drug		-1.537	0.00444	BTG1,CD69,CD83,CDK7,CXCR4,FOS,NFKB1,RIPK1	100 (32)
S100A8		other		0.64	0.00455	BCL2L1,CD69,NFKB1,NFKBIA,PER1,PIK3IP1
resolvin D1		chemical - endogenous mammalian			0.00457	CXCR4,JUN,NFKB1
lapatinib		chemical drug			0.00457	FOS,JUN,JUNB
MAP3K7	-0.012	kinase		0	0.00462	BIRC3,JUN,NFKB1,RIGI
levodopa		chemical - endogenous mammalian		-0.041	0.00474	ABI2,BCL2L1,DUSP1,EIF4G2,FOS,GADD45B,GANC,IL4I1,JUNB,LMNA,NASP,PER1,SPOUT1
(+)-MK-801		chemical drug		1.025	0.00483	FOS,JUN,JUNB,NFKBIA	89 (31)
C5		cytokine	Inhibited	-2.236	0.00485	NFKB1,NFKBIA,PPP1R15A,TNFAIP3,ZFP36	91 (25)
SP2509		chemical reagent		0.788	0.00489	BID,FUBP1,NFATC1,PREX1,SLC38A1,SMAD3,SMYD2,UBR5
CGAS	0.094	enzyme			0.0049	IFI44L,OAS1,OAS3
CD80		transmembrane receptor			0.0049	BCL2L1,CD69,TSC22D3
F7		peptidase			0.0049	FOS,IER2,ZFP36
PCGF2		transcription regulator			0.0049	CDK7,NFKB1,SMAD3
histone deacetylase		complex			0.0049	CXCR4,JUNB,PER1
H-7		chemical - kinase inhibitor			0.0049	FOS,JUNB,SMAD3
FOXP3		transcription regulator			0.00492	CD69,CXCR4,FOS,JUN,NFKB1,TNFAIP3
ATP		chemical - endogenous mammalian		-1.519	0.00501	CD83,CXCR4,DUSP1,FOS,NFATC1	89 (29)
D-alpha-tocopheryl succinate		chemical reagent			0.00513	BCL2L1,PMAIP1
CREB3L2	-0.06	transcription regulator			0.00513	ARF4,MCL1
CHRM1		G-protein coupled receptor			0.00513	FOS,JUN
CRY2	-0.027	enzyme			0.00513	FOS,PER1
IFNL4		cytokine			0.00513	OAS1,RIGI
KRIT1	0.075	other			0.00513	CXCR4,JUN
CRY1	-0.109	enzyme			0.00513	FOS,PER1
cantharidin		chemical drug			0.00513	BCL2L1,MCL1
N,N-dimethylsphingosine		chemical reagent			0.00513	FOS,NFATC1
gambogic acid		chemical - endogenous non-mammalian			0.00513	BCL2L1,BIRC3
BIIE 0246		chemical reagent			0.00513	FOS,RCAN1
mir-148		microRNA			0.00524	NASP,PIK3IP1,ROCK1
ATF1	0.305	transcription regulator			0.00524	FOS,FUT7,JUN
STAG2	0.071	other			0.00524	CD69,IFI44L,OAS1
chloropromazine		chemical drug			0.00524	CD83,FOS,TSC22D3
carbamylcholine		chemical drug			0.00524	BTG2,FOS,JUN
propranolol		chemical drug			0.00524	DUSP1,FOS,NFKBIA
KN 93		chemical drug			0.00524	CD83,FOS,MCL1
propofol		chemical drug			0.00524	BCL2L1,FOS,ZFP36
S-nitrosoglutathione		chemical toxicant			0.00524	BCL2L1,BIRC3,NFKBIA
IFN alpha/beta		group	Inhibited	-2	0.00526	BID,CD69,CD83,SERPINB9
TGFA	0.178	growth factor		-0.985	0.00526	BCL2L1,BIRC3,FOS,JUNB
FBXW7	-0.255	enzyme		1	0.00526	DNAJA1,HLA-DPA1,JUN,NFKBIA	33 (5)
TPH1		enzyme		-1	0.00526	ARRDC3,JUN,MPP7,ZNF519
MYO6	-0.096	other	Inhibited	-2	0.00526	COL6A2,DUSP1,NFKBIZ,RAB11FIP2
GCG		other		-0.619	0.00533	BCL2L1,BTG2,FOS,GOLGB1,LMNA
JAK		group			0.0056	BCL2L1,CD83,RIGI
SELPLG	-0.129	other			0.0056	CXCR4,FOS,SERPINB9
NONO	0.035	transcription regulator		0.351	0.00568	IFI44L,OAS1,OAS3,PMAIP1,RIGI
concanavalin a		chemical drug		-0.689	0.00568	BCL2L1,CD69,DUSP2,MCL1,RIPK1
PP2/AG1879 tyrosine kinase inhibitor		chemical drug		1.114	0.00572	BIRC3,DUSP1,FOS,PER1	86 (29)
IFI16	0.074	transcription regulator		0	0.00572	ACLY,NFKBIA,OAS1,RIGI
MAPK7		kinase		-1.179	0.00572	ACLY,DUSP1,JUN,MCL1	10 (2)
delta-9-tetrahydrocannabinol		chemical drug			0.00572	BID,CD69,CXCR4,FOS
tazemetostat		chemical drug		0.788	0.00578	BID,FUBP1,NFATC1,PREX1,SLC38A1,SMAD3,SMYD2,UBR5
indomethacin		chemical drug		-0.124	0.00588	BCL2L1,BIRC3,BTG2,CXCR4,FOS,SLC7A5,UAP1
16,16-dimethylprostaglandin E2		chemical - endogenous mammalian			0.00596	CXCR4,FOS
Ck2 alpha		group			0.00596	BCL2L1,BIRC3
4-nonylphenol		chemical toxicant			0.00596	FOS,SKIL
STOX1		other			0.00596	CALM1 (includes others),GADD45B
PSMB10	0.04	peptidase			0.00596	NFKBIA,TNFAIP3
TOLLIP	0.07	other			0.00596	NFKB1,RELB
PIAS3		transcription regulator			0.00596	BCL2L1,NFATC1
VLDLR		transporter			0.00596	FOS,TNFAIP3
DEFB103A/DEFB103B		other			0.00596	BCL2L1,BID
dehydroxymethylepoxyquinomicin		chemical reagent			0.00596	BCL2L1,BIRC3
anti-benzo(a)pyrene-diol-epoxide		chemical toxicant			0.00596	GADD45B,JUN
thermozymocidin		chemical reagent			0.00596	BCL2L1,TNFAIP3
growth factor		group			0.00596	DUSP1,FOS
GAST		other	Inhibited	-2	0.00597	DNAJA1,FOS,JUN,NFKBIA	99 (35)
LYN	-0.223	kinase			0.00597	CYCS,NFKB1,NFKBIA,NFKBIZ
RPS6KB1	-0.054	kinase			0.00597	BCL2L1,IL23R,MCL1
CSF1R		kinase			0.00597	FOS,JUN,JUNB
fasudil		chemical drug			0.00597	BCL2L1,JUN,ROCK1
S-adenosylmethionine		chemical - endogenous mammalian			0.00597	FOS,NFATC1,SMAD3
bexarotene		chemical drug		1.633	0.00617	CYCS,DUSP1,IER2,SLC7A5,TSC22D3,UAP1
YAP1		transcription regulator	Inhibited	-2.176	0.00618	ACLY,BCL2L1,CXCR4,FOS,HLA-F,LMNA,NDRG1,NFKBIA,PMAIP1,SMAD3,TCF7	76 (16)
EML4-ALK		fusion gene/product		-1.732	0.00621	DUSP1,GADD45B,JUNB,TNFAIP3
histamine		chemical - endogenous mammalian		-1.011	0.00621	BCL2L1,CXCR4,FOS,JUN	96 (35)
MET		kinase		-1.342	0.00622	CITED2,FOS,JUN,MPP7,NFKBIZ	82 (18)
SKIC2	0.179	enzyme			0.00636	EGLN3,PPP1R15A,SLC7A5
PLAUR		transmembrane receptor			0.00636	BCL2L1,JUN,JUNB
ouabain		chemical drug			0.00636	BCL2L1,FOS,YWHAQ
ADORA2A	-0.032	G-protein coupled receptor		0.818	0.00641	DUSP1,FOS,NFKBIA,ROCK1,TSC22D3
APLN		other		-0.694	0.00647	CXCR4,FOS,TAGLN2,YWHAQ
PARP1	0.04	enzyme		0.236	0.00661	CD83,FOS,IL23R,JUN,SMAD3
AREG	0.025	growth factor		-1.067	0.00673	BCL2L1,CXCR4,FOS,JUN	99 (31)
ANGPT1		growth factor			0.00676	BCL2L1,DUSP1,NFKB1
RORC	0.029	ligand-dependent nuclear receptor		1.165	0.00679	GADD45B,IL23R,IL4I1,REL,SLC15A4,SLC7A5
1'-acetoxychavicol acetate		chemical reagent			0.00683	BCL2L1,BIRC3
BV6		chemical reagent			0.00683	CD83,RIPK1
miR-374b-5p (and other miRNAs w/seed UAUAAUA)		mature microRNA			0.00683	NFKBIZ,ZFP36
GLUL	0.001	enzyme			0.00683	CXCR4,SLC7A5
vadimezan		chemical drug			0.00683	NFKB1,NFKBIA
zeranol		chemical - endogenous mammalian			0.00683	BCL2L1,CITED2
N-carbobenzyloxy-leucine-leucine-norvalinal		chemical - protease inhibitor			0.00683	MCL1,RARG
tacrolimus		chemical drug		-0.277	0.00693	BCL2L1,CXCR4,FOS,JUN,JUNB,NFATC1,NFKBIA
EWSR1-FLI1		fusion gene/product		0.152	0.00699	BCL2L1,BIRC3,NFKBIZ,TNFAIP3
tanshinone II		chemical - endogenous non-mammalian			0.00718	BCL2L1,FOS,NFATC1
SMAD1		transcription regulator			0.00718	BCL2L1,BTG2,GADD45B
CAMK4	-0.074	kinase			0.00718	FOS,JUN,JUNB
AGTR1		G-protein coupled receptor			0.00718	DUSP1,FOS,JUN
zoledronic acid		chemical drug			0.00718	BCL2L1,BID,CXCR4
benzyl isothiocyanate		chemical - endogenous non-mammalian			0.00718	BCL2L1,FOS,MCL1
everolimus		chemical drug			0.00718	BCL2L1,MCL1,SQSTM1
ADRB		group		-0.555	0.00721	FOS,JUN,JUNB,NFKBIA,SQSTM1
garcinol		chemical - endogenous non-mammalian		0.762	0.00727	BCL2L1,NFKB1,RELB,ZFP36
DNMT3A	0.108	enzyme		1.633	0.00729	CXCR4,ITGAV,JUN,KDM6B,PRDM2,SKIL
ZMPSTE24	-0.024	peptidase			0.00761	BTG2,GADD45B,LMNA
SERPINA1		other			0.00761	HSP90B1,MCL1,NFKB1
FYN	-0.144	kinase			0.00761	DUSP1,FOS,IL23R
ADRA1B		G-protein coupled receptor			0.00761	DUSP1,FOS,JUN
ADRA1D		G-protein coupled receptor			0.00761	DUSP1,FOS,JUN
omeprazole		chemical drug			0.00761	BCL2L1,CXCR4,FOS
TGFBR2	-0.14	kinase		1.134	0.00776	CD69,CD83,GADD45B,JUN,NFKBIA,NFKBIZ,SKIL,SLC7A5,SMAD3	98 (25)
epothilone B		chemical drug			0.00777	BTG2,MCL1
salubrinal		chemical reagent			0.00777	NFATC1,SQSTM1
DPH5	-0.045	enzyme			0.00777	NFKBIA,SMAD3
SHARPIN	0.181	other			0.00777	RIPK1,TNFAIP3
LINC00963	0.173	other			0.00777	CXCR4,IL4I1
PNN	-0.125	other			0.00777	BCL2L1,JUN
mir-3622		microRNA			0.00777	GADD45B,PMAIP1
BLNK		other			0.00777	BCL2L1,JUN
ATG16L1	-0.01	enzyme			0.00777	NFKBIA,SQSTM1
IGFBP1		other			0.00777	BCL2L1,ITGAV
MAPK10		kinase			0.00777	FOS,JUN
IL2RB	-0.086	transmembrane receptor			0.00777	FOS,JUN
IL16	-0.105	cytokine			0.00777	BCL2L1,FOS
di-2-pyridylketone 4-cyclohexyl-4-methyl-3-thiosemicarbazone		chemical drug			0.00777	JUN,NDRG1
hydrogen sulfide		chemical - endogenous mammalian			0.00777	BCL2L1,CD69
arsenic trioxide		chemical drug		-1.396	0.00792	BCL2L1,HSP90B1,IFRD1,KCNQ1,MCL1,NFKBIA,SKIL,TNFAIP3	91 (26)
nilotinib		chemical drug			0.00806	BCL2L1,CDK7,ORC5
ACKR2		G-protein coupled receptor			0.00806	OAS1,OAS3,RIGI
DLL4		other			0.00806	CXCR4,NFKB1,RELB
ITGA5	0.096	transmembrane receptor			0.00806	FOS,JUN,JUNB
TFAP4	0.172	transcription regulator			0.00806	BCL2L1,FOS,RCAN1
TXN	0.043	enzyme			0.00806	FOS,NFKB1,NFKBIA
K+		chemical - endogenous mammalian			0.00806	FOS,JUN,KCNQ1
SYVN1	-0.094	transporter		-0.447	0.00807	CALM1 (includes others),CRTAP,DUSP1,ITGAV,SLC7A5
NR3C2	0.144	ligand-dependent nuclear receptor			0.00807	BCL2L1,BID,CXCR4,JUNB,TSC22D3
valproic acid		chemical drug		-0.149	0.00808	BCL2L1,CD83,CXCR4,GADD45B,JUN,MCL1,MECP2,SQSTM1,TBL1X,TSC22D3
BMP10		growth factor		-1	0.00814	CD83,FOS,NFKBIA,SKIL
RASSF1	0.053	other		-0.152	0.00814	CXCR4,FOS,HLA-DPA1,NFKB1
desmopressin		biologic drug		0	0.00814	FOS,GOLGB1,LMNA,YWHAQ
imatinib		chemical drug		-0.082	0.0082	BCL2L1,CITED2,CXCR4,HSP90B1,IFRD1,MCL1,NHEJ1,TNFAIP3
mir-802		microRNA		0.555	0.0083	ABI2,ARRDC3,CXCR4,ITGAV,ROCK1
SZB120		chemical reagent			0.00838	NFKBIZ
acyclovir		chemical drug			0.00838	DUSP2
CSDE1 HNRNPD PABP PAIP1 SYNCRIP		complex			0.00838	FOS
Il2 beta gamma receptor		complex			0.00838	BCL2L1
K118		chemical reagent			0.00838	MCL1
xanthine derivative CB002 analog 7		chemical reagent			0.00838	PMAIP1
xanthine derivative CB002 analog 9		chemical reagent			0.00838	PMAIP1
xanthine derivative CB002 analog 5		chemical reagent			0.00838	PMAIP1
xanthine derivative CB002 analog 11		chemical reagent			0.00838	PMAIP1
xanthine derivative CB002 analog 3		chemical reagent			0.00838	PMAIP1
xanthine derivative CB002 analog 10		chemical reagent			0.00838	PMAIP1
xanthine derivative CB002 analog 2		chemical reagent			0.00838	PMAIP1
xanthine derivative CB002 analog 8		chemical reagent			0.00838	PMAIP1
xanthine derivative CB002 analog 6		chemical reagent			0.00838	PMAIP1
xanthine derivative CB002		chemical reagent			0.00838	PMAIP1
2-methylthiazoline		chemical reagent			0.00838	FOS
peptide YY 3-36		biologic drug			0.00838	FOS
TRAPPC9	-0.202	other			0.00838	BCL2L1
hydroxamic acid		chemical - other			0.00838	CXCR4
Ggt		group			0.00838	SLC7A5
Timp		group			0.00838	BCL2L1
growth factor receptor		group			0.00838	FOS
barasertib		chemical drug			0.00838	BCL2L1
davunetide		biologic drug			0.00838	CD69
MK 212		chemical drug			0.00838	FOS
G-Actin		group			0.00838	JUN
tandospirone		chemical drug			0.00838	PER1
phosphorodiamidate morpholino oligomers		chemical - other			0.00838	LMNA
ZM 323881		chemical drug			0.00838	RCAN1
indoleacetic acid derivative		chemical reagent			0.00838	ARF4
ginsenoside derivative		chemical - endogenous non-mammalian			0.00838	FOS
GSK 189254		chemical drug			0.00838	FOS
(-)-OSU 6162		chemical drug			0.00838	FOS
STAMBPL1	0.004	enzyme			0.00838	DUSP1
TCEAL7		transcription regulator			0.00838	BCL2L1
pridopidine		chemical drug			0.00838	FOS
MCM8		enzyme			0.00838	BCL2L1
TMEM178A		other			0.00838	NFATC1
CD3-TCR		complex			0.00838	TOB1
SRF-ELK1		complex			0.00838	FOS
REG4		other			0.00838	BCL2L1
SGC (family)		group			0.00838	BCL2L1
TMEM184A		other			0.00838	DUSP1
NRXN2		transporter			0.00838	TAFA1
DEPDC1		transcription regulator			0.00838	TNFAIP3
Lamin b		group			0.00838	LMNA
MACROD1		enzyme			0.00838	NFKBIA
TRIM17		enzyme			0.00838	MCL1
CCDC22	0.105	other			0.00838	BIRC3
STAT1/3 dimer		complex			0.00838	FOS
CLPTM1L	-0.221	other			0.00838	BCL2L1
ZG16B		other			0.00838	CXCR4
FGF14		growth factor			0.00838	FOS
1-aminoindan		chemical - endogenous mammalian			0.00838	BCL2L1
FANK1		transcription regulator			0.00838	JUN
PCGF5	-0.118	other			0.00838	MCC
vasopressins		biologic drug			0.00838	FOS
galiximab		biologic drug			0.00838	BCL2L1
mediator		complex			0.00838	FOS
ARHGEF17		other			0.00838	FOS
pidilizumab		biologic drug			0.00838	CXCR4
KIFAP3	-0.126	other			0.00838	FOS
RRAS	0.037	enzyme			0.00838	BCL2L1
RNPS1	-0.012	other			0.00838	BCL2L1
NEK1	0.027	kinase			0.00838	RIPK1
MED7	-0.096	transcription regulator			0.00838	TNFAIP3
PPY		other			0.00838	FOS
GPHA2		other			0.00838	FOS
mir-491		microRNA			0.00838	BCL2L1
miR-4651 (and other miRNAs w/seed GGGGUGG)		mature microRNA			0.00838	BCL2L1
MAOB		enzyme			0.00838	IL4I1
UBE2L6	0.134	enzyme			0.00838	RIGI
TIMELESS		other			0.00838	PER1
NPVF		other			0.00838	FOS
BORCS8-MEF2B		transcription regulator			0.00838	JUN
IPH 2101		biologic drug			0.00838	CD69
CAMK2		group			0.00838	BIRC3
EPSTI1	0.157	other			0.00838	NFKBIA
REG1A		growth factor			0.00838	BCL2L1
SLC1A2		transporter			0.00838	FOS
GPHB5		other			0.00838	FOS
SCN7A		ion channel			0.00838	FOS
RNF7	-0.03	enzyme			0.00838	JUN
ANKS1A	-0.191	other			0.00838	FOS
melamine		chemical reagent			0.00838	BCL2L1
venetoclax		chemical drug			0.00838	MCL1
LRRC17		other			0.00838	NFATC1
WBP1	-0.024	other			0.00838	MCL1
MED21	-0.133	transcription regulator			0.00838	TNFAIP3
Nrxn3		other			0.00838	TAFA1
HYDIN		other			0.00838	KIF9
EPGN		growth factor			0.00838	FOS
TAX1BP3		transcription regulator			0.00838	FOS
BABAM2	0.106	other			0.00838	NFATC1
PTPRH		phosphatase			0.00838	CD69
4-methoxyhonokiol		chemical - endogenous non-mammalian			0.00838	BCL2L1
Tnxa-ps1		other			0.00838	DUSP1
RAB5B	0.186	enzyme			0.00838	FOS
CD164	0.044	other			0.00838	CXCR4
cytarabine/filgrastim/fludarabine phosphate		biologic drug			0.00838	FOS
tetramethylpyrazine		chemical - endogenous non-mammalian			0.00838	CXCR4
INHBE		growth factor			0.00838	JUNB
RBM25	-0.247	other			0.00838	BCL2L1
MPT0E028		chemical drug			0.00838	MCL1
spliceostatin A		chemical reagent			0.00838	MCL1
lirilumab		biologic drug			0.00838	CD69
3,4-(methylenedioxy)cinnamic acid		chemical reagent			0.00838	MCL1
solamargine		chemical drug			0.00838	BCL2L1
GSK872		chemical drug			0.00838	RIPK1
RB4		chemical reagent			0.00838	MCL1
subditine		chemical reagent			0.00838	BCL2L1
RB3		chemical reagent			0.00838	MCL1
atractylenolide I		chemical reagent			0.00838	BCL2L1
CPS49		chemical reagent			0.00838	BCL2L1
picolog		chemical reagent			0.00838	BCL2L1
flacourtia indica methanol extract		chemical reagent			0.00838	BCL2L1
WJ9708012		chemical reagent			0.00838	BCL2L1
rocaglaol		chemical reagent			0.00838	BCL2L1
7,8-dihydroxy-4-methylcoumarin		chemical reagent			0.00838	BCL2L1
N-[3-(trifluoromethyl)phenyl]retinamide		chemical reagent			0.00838	BCL2L1
luffa echinata roxb fruit extract		chemical reagent			0.00838	BCL2L1
gypenoside		chemical reagent			0.00838	BCL2L1
pseudolaric acid B		chemical reagent			0.00838	BCL2L1
alpinetin		chemical reagent			0.00838	BCL2L1
bisindole-linked pyrrolo[2,1-c][1,4]benzodiazepine 5b		chemical reagent			0.00838	BCL2L1
zuo-jin-wan		chemical drug			0.00838	BCL2L1
dianthus chinensis l. ethanol extract		chemical reagent			0.00838	BCL2L1
SPI-112Me		chemical reagent			0.00838	BCL2L1
tetraacetyl-phytosphingosine		chemical reagent			0.00838	BCL2L1
persea declinata (bl.) kosterm bark methanolic crude extract		chemical reagent			0.00838	BCL2L1
nitidine		chemical reagent			0.00838	BCL2L1
(+)-terpinen-4-ol		chemical reagent			0.00838	BCL2L1
korean red ginseng extract		chemical reagent			0.00838	BCL2L1
uncarinic acid E		chemical reagent			0.00838	BCL2L1
miR-135a mimic		chemical reagent			0.00838	BCL2L1
hydroxyaminoindan		chemical reagent			0.00838	BCL2L1
aloin		chemical reagent			0.00838	BCL2L1
morusin		chemical - endogenous non-mammalian			0.00838	BCL2L1
H9 extract		chemical reagent			0.00838	BCL2L1
let-7c mimic		chemical reagent			0.00838	BCL2L1
raddeanin A		chemical reagent			0.00838	BCL2L1
MPT0G009		chemical reagent			0.00838	BCL2L1
meayamycin B		chemical reagent			0.00838	MCL1
fungal taxol		chemical reagent			0.00838	BCL2L1
1-benzyl-2-phenylbenzimidazole		chemical reagent			0.00838	BCL2L1
AB1		chemical drug			0.00838	BCL2L1
EAPB0203		chemical reagent			0.00838	BCL2L1
tinostamustine		chemical drug			0.00838	BCL2L1
zinc-citrate		chemical reagent			0.00838	BCL2L1
6-azidomethyl-1-hydroxy-3,8-dimethoxy-9,10-anthraquinone		chemical reagent			0.00838	BCL2L1
cardiotoxin III		chemical reagent			0.00838	BCL2L1
deoxyapoaranotin		chemical reagent			0.00838	BCL2L1
acetylapoaranotin		chemical reagent			0.00838	BCL2L1
acetylaranotin		chemical reagent			0.00838	BCL2L1
JOT01006		chemical reagent			0.00838	BCL2L1
4-(3',5'-dimethoxybenzyloxy)-6-methoxyquinolin-2(1H)-one		chemical reagent			0.00838	BCL2L1
TL-77		chemical reagent			0.00838	BCL2L1
8-hydrocalamenene		chemical reagent			0.00838	BCL2L1
farnesiferol C		chemical - endogenous non-mammalian			0.00838	BCL2L1
hederagenin		chemical reagent			0.00838	BCL2L1
pien tze huang methanol extract		chemical reagent			0.00838	BCL2L1
MAPK substrate-4		chemical reagent			0.00838	BCL2L1
2,2-dichloroacetophenone		chemical reagent			0.00838	BCL2L1
mansonone E		chemical reagent			0.00838	BCL2L1
liriope platyphylla root part extract		chemical reagent			0.00838	BCL2L1
bornyl caffeate		chemical reagent			0.00838	BCL2L1
AUH-6-96		chemical reagent			0.00838	BCL2L1
MPT0B169		chemical reagent			0.00838	BCL2L1
(-)-gossypol-enriched cottonseed oil		chemical reagent			0.00838	BCL2L1
heteronemin		chemical reagent			0.00838	BCL2L1
procyanidin B2-3'-O-gallate		chemical reagent			0.00838	BCL2L1
sun ginseng extract		chemical reagent			0.00838	BCL2L1
procyanidin B2-3,3'-di-O-gallate		chemical reagent			0.00838	BCL2L1
BCL201		chemical drug			0.00838	MCL1
SAIT301		biologic drug			0.00838	BCL2L1
NBI 27914		chemical drug			0.00838	FOS
guanfacine		chemical drug			0.00838	FOS
ondansetron		chemical drug			0.00838	FOS
flurothyl		chemical drug			0.00838	FOS
trichloroacetic acid		chemical drug			0.00838	MCL1
L 733060		chemical reagent			0.00838	FOS
selfotel		chemical drug			0.00838	FOS
(R)-5-(2-azetidnylmethoxy)-2-chloropyridine		chemical drug			0.00838	FOS
galnon		chemical reagent			0.00838	FOS
tetracaine		chemical drug			0.00838	BCL2L1
p-cuminaldehyde		chemical - endogenous non-mammalian			0.00838	BCL2L1
triazolam		chemical drug			0.00838	PER1
MT-21		chemical drug			0.00838	CYCS
dihydrokainic acid		chemical reagent			0.00838	FOS
ONO-8711		chemical drug			0.00838	FOS
AP-1 decoy		chemical reagent			0.00838	DUSP1
BCR-JAK2		fusion gene/product			0.00838	BCL2L1
CTOP		chemical reagent			0.00838	FOS
NCB-0846		chemical drug			0.00838	JUN
pepleomycin		chemical drug			0.00838	BCL2L1
Ac-DEVD-CHO		chemical reagent			0.00838	FOS
ibutamoren		chemical drug			0.00838	FOS
2-methoxy-5-(2',3',4'-trimethoxyphenyl)-2,4,6-cycloheptatrien-1-one		chemical reagent			0.00838	JUN
LY 354740		chemical drug			0.00838	FOS
droxidopa		chemical drug			0.00838	FOS
S(-)-carbidopa		chemical drug			0.00838	FOS
iodine-131		chemical drug			0.00838	BCL2L1
S-nitroso-L-cysteine		chemical reagent			0.00838	NFKB1
sarcosine		chemical - endogenous mammalian			0.00838	FOS
G protein q		complex			0.00838	RCAN1
LMNA	-0.481	other			0.00842	IER5,JUN,KCNQ1,LMNA,PPCDC,ZFP36,ZNF519
ICOS	0.208	transmembrane receptor			0.00852	CD69,CXCR4,NFATC1
PNPT1	0.163	enzyme			0.00852	BCL2L1,OAS1,RIGI
TNFSF13B	-0.04	cytokine		-0.838	0.00853	BCL2L1,CD83,JUN,MCL1,RELB
Tcf7		transcription regulator		-0.707	0.00862	CD69,CD83,ELK3,IL23R,NFKB1,RARG,REL,TBL1X
Integrin		complex			0.00876	FOS,JUN
NSD1	0.109	transcription regulator			0.00876	POLR2A,ZFP36L1
PPP1R1B		phosphatase			0.00876	BCL2L1,FOS
USP9X	-0.296	peptidase			0.00876	BCL2L1,MCL1
LAT	0.069	other			0.00876	CD69,NFATC1
WWP2	0.204	enzyme			0.00876	POLR2A,SQSTM1
S1PR3		G-protein coupled receptor			0.00876	FOS,JUN
7-nitroindazole		chemical reagent			0.00876	FOS,NFKBIA
oleic acid		chemical - endogenous mammalian		0	0.00877	DUSP1,FOS,GADD45B,NFKBIA,PIK3IP1
8-chlorophenylthio-adenosine 3',5'-cyclic monophosphate		chemical reagent			0.009	BID,BIRC3,DUSP1
Hsp70		group			0.009	BCL2L1,CD83,NFKBIA
ITGB2	0.078	transmembrane receptor			0.009	BCL2L1,CD69,GADD45B
HSPA5	-0.377	enzyme			0.009	ACLY,BCL2L1,HSP90B1
FOXC1		transcription regulator		-0.6	0.00901	CXCR4,FOS,HLA-F,OAS1,OAS3
GNAQ	0.171	enzyme			0.00901	BTG2,CITED2,FOS,OAS1,ZFP36L1
niacinamide		chemical - endogenous mammalian		-0.152	0.00907	CITED2,JUNB,MCL1,PMAIP1
lovastatin		chemical drug		0.218	0.00925	BCL2L1,LMNA,MCL1,SMAD3,TAGLN2
ARID2	0.331	transcription regulator			0.00949	ACVR1,FOS,SMAD3
IFN type 1		group			0.00949	BCL2L1,CD69,RIGI
ABCB4		transporter			0.00949	BCL2L1,NFKB1,TNFAIP3
MAP2K5	0.221	kinase			0.00949	ACLY,FOS,JUN
ADRA1A		G-protein coupled receptor			0.00949	DUSP1,FOS,JUN
IFIH1	0.23	enzyme			0.00949	IFI44L,NFKBIA,OAS1
RAC2	0.221	enzyme			0.00949	BCL2L1,FOS,NFKB1
RGS2	-0.172	enzyme		0	0.00972	BTG2,HSP90B1,RCAN1,RFLNB
cobalt chloride		chemical reagent		-1.994	0.00972	CXCR4,DUSP1,MCL1,NDRG1	87 (27)
FN1		enzyme		-0.594	0.00974	BIRC3,CD83,FOS,ITGAV,NFKBIA,SQSTM1
BMS-345541		chemical drug			0.0098	NFKBIZ,SQSTM1
PI-103		chemical drug			0.0098	MCL1,PMAIP1
Endothelin		group			0.0098	FOS,JUN
p85 (pik3r)		group			0.0098	MCL1,NDRG1
CSDE1	-0.452	enzyme			0.0098	CSDE1,POLR2A
PDGFRA		kinase			0.0098	FOS,MCL1
CD22		transmembrane receptor			0.0098	BCL2L1,MCL1
CD46	-0.05	transmembrane receptor			0.0098	CD69,SLC7A5
HK2		kinase			0.0098	BCL2L1,MCL1
NRP1		transmembrane receptor			0.0098	MCL1,RCAN1
RBP3		transporter			0.0098	IL23R,RIPK1
YY2		transcription regulator			0.0098	CXCR4,FOS
APOC1		transporter			0.0098	MCL1,SMAD3
H2AZ1	-0.084	other			0.01	CD69,CDK7,CXCR4
rolipram		chemical drug			0.01	CXCR4,DUSP1,FOS
N-formyl-Met-Leu-Phe		chemical reagent			0.01	ACTL6A,NFKBIA,TAGLN2
cytokine		group		-1.342	0.01	BCL2L1,CD69,DUSP1,FOS,JUN
NCOR1	0.046	transcription regulator		0	0.0101	DUSP1,OAS1,OAS3,RIGI
SP3	-0.112	transcription regulator			0.0104	CITED2,DUSP1,FOS,JUN,NFKB1,PREX1
TSC22D3	-0.432	transcription regulator			0.0105	CD83,DUSP1,NFKB1
NQO1		enzyme			0.0105	BCL2L1,BIRC3,CXCR4
3-nitropropionic acid		chemical toxicant			0.0105	BCL2L1,JUN,SQSTM1
RET		kinase		-0.772	0.0105	CXCR4,DNAJA1,FOS,PMAIP1,TAGLN2
methamphetamine		chemical drug		-1.583	0.0105	BCL2L1,BID,FOS,JUN,KLF12
mir-21		microRNA		0.563	0.0106	ARF4,BTG2,FUBP1,GPBP1,IL23R,MTAP,NLRC5,OAS3
TP73		transcription regulator		-0.241	0.0107	BID,BTG2,CD83,CITED2,KCNQ1,NDRG1,NFKB1,PMAIP1,STX6,TBL1X
mir-29		microRNA		1.966	0.0108	MCL1,NASP,TNFAIP3,ZFP36L1
N-nitro-L-arginine methyl ester		chemical drug		0.152	0.0108	BCL2L1,CD83,ITGAV,NFKBIA
diethylnitrosamine		chemical toxicant			0.0108	BCL2L1,BIRC3,JUN,MCL1,NFKB1
isobutylmethylxanthine		chemical toxicant			0.0108	ACLY,CXCR4,CYCS,FOS,JUN,JUNB
EGOT		other			0.0109	NFKB1,RIGI
S100B		other			0.0109	FOS,JUN
KLF9	-0.199	transcription regulator			0.0109	PMAIP1,PPP1R15A
NUMB	-0.132	other			0.0109	BCL2L1,BIRC3
CDK5R1		kinase			0.0109	FOS,PMAIP1
MIR101		group			0.0109	DUSP1,MCL1
S1PR2		G-protein coupled receptor			0.0109	FOS,JUN
RAE1	0.072	other			0.0109	IER5,RSRP1
BIRC2	-0.045	enzyme			0.0109	BIRC3,NFATC1
PDCD4	-0.282	other			0.0109	ARF4,JUN
DPP-23		chemical reagent			0.0109	DNAJA1,PPP1R15A
tomatidine		chemical - endogenous non-mammalian			0.0109	FOS,NFATC1
metyrapone		chemical drug			0.0109	CXCR4,FOS
phencyclidine		chemical drug			0.0109	BCL2L1,FOS
pimozide		chemical drug			0.0109	BCL2L1,MCL1
quinpirole		chemical reagent			0.0109	FOS,JUNB
hydroquinone		chemical - endogenous mammalian			0.0109	FOS,JUN
diethylmaleate		chemical toxicant			0.0109	NFKBIA,TNFAIP3
PS-1145		chemical drug			0.0109	NFKBIA,TNFAIP3
melphalan		chemical drug			0.0109	BCL2L1,MCL1
EIF2S1	0.025	translation regulator			0.0111	IFRD1,MCL1,PPP1R15A
PTPN1	-0.137	phosphatase			0.0111	DUSP1,DUSP2,NFKBIA
SAFB	-0.059	other			0.0111	FOS,HLA-DPA1,JUN
DCN		other			0.0111	DUSP1,ITGAV,SMAD3
iron		chemical - endogenous mammalian			0.0111	GADD45B,NDRG1,PPP1R15A
LMO2		transcription regulator		-1.89	0.0111	EGLN3,JARID2,NDRG1,NLRC5,SMAD3,SQSTM1,TNFAIP3
EZH2	0.051	transcription regulator		-0.2	0.0112	BCL2L1,BIRC3,CXCR4,NDRG1,NFKBIA,NLK,PER1,PIK3IP1,SMAD3
platelet activating factor		chemical - endogenous mammalian			0.0116	CD69,FOS,NFKBIA
SMARCA4	0.134	transcription regulator		-0.42	0.0116	CHODL,CXCR4,FOS,GADD45B,HLA-F,ITGAV,JUN,KDM6B,LMNA,NFKBIZ,ROCK1,TAPBPL
KLF3	-0.004	transcription regulator	Activated	2.137	0.0117	CD69,FOS,KLF12,MYADM,NDRG1,NSMAF,PIK3IP1,SMAD3
simvastatin		chemical drug		-1.534	0.0118	ACVR1,BCL2L1,FOS,NFATC1,NFKBIA,TSC22D3
GW9662		chemical reagent		-1	0.0119	ACLY,CD83,EGLN3,FOS
spironolactone		chemical drug		1.996	0.0119	CXCR4,DUSP1,PER1,TSC22D3
puromycin		chemical - endogenous non-mammalian			0.012	BCL2L1,SKIL
NOD1	0.33	other			0.012	DUSP1,NFKB1
TNFRSF13C		transmembrane receptor			0.012	BCL2L1,RELB
HGS	-0.013	other			0.012	FOS,JUN
SMURF2	-0.196	enzyme			0.012	JUN,SKIL
DUSP5	0.032	phosphatase			0.012	DUSP2,ZFP36
alpelisib		chemical drug			0.012	BCL2L1,PMAIP1
KLRC4-KLRK1/KLRK1	0.009	transmembrane receptor			0.012	CD69,TCF7
HRG		other			0.012	CD83,CXCR4
sulfasalazine		chemical drug			0.012	BCL2L1,NFKBIA
KT5823		chemical - kinase inhibitor			0.012	FOS,TAGLN2
IL32	-0.098	cytokine			0.0122	BCL2L1,MCL1,NFATC1
CLU		other			0.0122	BCL2L1,NFKBIA,SMAD3
CD5	-0.059	transmembrane receptor			0.0122	CD69,IL23R,RELB
luteolin		chemical drug			0.0122	BCL2L1,FOS,JUN
HDAC2	0.213	transcription regulator		0	0.0123	NASP,NFATC1,NFKBIA,PREX1,SQSTM1
ceruletide		biologic drug		-1	0.0123	DNAJA1,NFATC1,SQSTM1,YPEL5
TAFAZZIN	-0.075	enzyme		-1.387	0.0123	CD69,CDC5L,COL6A2,CXCR4,DUSP1,PMAIP1,USP3
STAT5A	-0.21	transcription regulator		-1.108	0.0123	BCL2L1,BIRC3,EGLN3,FOS,MCL1,OAS1,ZFP36
GATA1		transcription regulator		-1.617	0.0125	BCL2L1,BTG2,CHCHD6,JUNB,NFKB1,REL,UAP1
LDB1	0.083	transcription regulator		-1.89	0.0127	EGLN3,JARID2,NDRG1,NLRC5,SMAD3,SQSTM1,TNFAIP3
CAT	0.175	enzyme			0.0128	CD69,MCL1,PMAIP1
CASP8	-0.355	peptidase			0.0128	BID,CD69,FOS
CLEC11A		growth factor			0.0128	BCL2L1,FOS,NFKB1
EBI3		cytokine			0.0128	FOS,HLA-DPA1,NFATC1
di(2-ethylhexyl) phthalate		chemical toxicant			0.0128	FOS,JUN,ZFP36
9,10-dimethyl-1,2-benzanthracene		chemical toxicant			0.0128	BCL2L1,JUN,REL
CpG ODN 1668		chemical reagent			0.0128	BCL2L1,CD69,NFKB1
STAT4	-0.231	transcription regulator		-0.97	0.013	BCL2L1,HCFC2,KDM6B,NDRG1,PER1,RIGI
arachidonic acid		chemical - endogenous mammalian		-0.392	0.0131	CD83,FOS,JUN,NFKBIA
corticosterone		chemical - endogenous mammalian			0.0132	COL6A2,CYP4V2,FOS,JUN,TSC22D3
PRKAG3		kinase			0.0132	ACVR1,BTG2,CSGALNACT2,JUNB,ZFP36
CTNNB1	-0.148	transcription regulator		-1.422	0.0132	ACLY,BCL2L1,CALM1 (includes others),CDK7,FOS,GADD45B,JUN,LMNA,MCL1,NFATC1,POLR2A,PTCH2,RELB,SQSTM1,TCF7,TNFAIP3
11,12-epoxyeicosatrienoic acid		chemical - endogenous mammalian			0.0132	DUSP1,NFKBIA
Srebp		group			0.0132	ACLY,FOS
Ras homolog		group			0.0132	FOS,ITGAV
ssRNA40		chemical reagent			0.0132	CD83,RIGI
CRBN	0.107	enzyme			0.0132	JUN,SMAD3
PF-562271		chemical drug			0.0132	MCL1,NFKB1
CHEK1		kinase			0.0132	BCL2L1,MCL1
ZBP1	0.165	other			0.0132	NFKBIA,OAS1
ACKR1		G-protein coupled receptor			0.0132	CITED2,TNFAIP3
KISS1R		G-protein coupled receptor			0.0132	FOS,RCAN1
tranylcypromine		chemical drug			0.0132	FOS,NFATC1
acetaldehyde		chemical - endogenous mammalian			0.0132	FOS,JUN
idarubicin		chemical drug			0.0132	MCL1,OAS1
galactosylceramide-alpha		chemical reagent			0.0134	CD69,JUNB,REL
MAP2K7	0.259	kinase			0.0134	BIRC3,ERCC1,JUNB
IFNA1/IFNA13		cytokine			0.0134	CD69,CD83,OAS1
BAPTA-AM		chemical reagent			0.0134	FOS,JUN,NFATC1
NR4A1	-0.378	ligand-dependent nuclear receptor		-1.203	0.0134	ACLY,CD69,COL6A2,ELK3,NFKBIA,SMAD3,TAGLN2
uranyl nitrate		chemical toxicant		0	0.0135	CYCS,NDRG1,SQSTM1,TAGLN2
RHOA	0.008	enzyme			0.0135	BCL2L1,FOS,JUN,NFKB1
potassium chloride		chemical drug			0.0135	BTG2,FOS,HSP90B1,JUN
NCOA2	-0.096	transcription regulator		-0.283	0.0135	NFKBIA,OAS3,RARG,SQSTM1,TSC22D3
melatonin		chemical - endogenous mammalian		-0.447	0.0135	BCL2L1,CYCS,FOS,JUNB,SQSTM1
E2F4	0.102	transcription regulator			0.0135	CALM1 (includes others),CSDE1,HSP90B1,IER5,MCL1,NASP
CD38		enzyme		-1.461	0.0138	CITED2,EGLN3,MYADM,NDRG1,SLC7A5
PRMT5		enzyme			0.014	CYCS,PER1,TNFAIP3
MAPKAPK2	-0.131	kinase			0.014	CITED2,NFKBIA,ZFP36
THRB		ligand-dependent nuclear receptor		0	0.0141	BIRC3,BTG2,CXCR4,FOS,JUN,PER1,RIPK1
Salmonella enterica serotype abortus equi lipopolysaccharide		chemical toxicant	Inhibited	-2.236	0.0141	BIRC3,DUSP2,GADD45B,NFKBIZ,PMAIP1
MEF2C		transcription regulator	Inhibited	-2.169	0.0141	CXCR4,FOS,JUN,JUNB,ZFP36
INSIG1	0.342	other		0	0.0143	ACLY,CXCR4,JUN,NFKBIZ
2,4,5,2',4',5'-hexachlorobiphenyl		chemical toxicant		-1	0.0143	GADD45B,PICALM,RALGAPA1,TRA2A
AGT		growth factor		-0.26	0.0144	CDC5L,COL6A2,DUSP1,FOS,ITGAV,JUN,NDRG1,NFKBIA,PREX1,RCAN1,ROCK1,SMAD3,TAGLN2,TUT4,ZFP36
prostaglandin A1		chemical - endogenous non-mammalian			0.0145	BCL2L1,NFKBIA
branched chain amino acids		chemical drug			0.0145	CD83,MCL1
CaMKII		complex			0.0145	BIRC3,FOS
salinosporamide A		chemical drug			0.0145	BCL2L1,BIRC3
IgG1		complex			0.0145	ITGAV,MCL1
MAPK8IP1		other			0.0145	FOS,JUN
MAPK13	0.007	kinase			0.0145	CITED2,FOS
miR-199a-3p (and other miRNAs w/seed CAGUAGU)		mature microRNA			0.0145	FUBP1,NFKB1
miR-144-3p (miRNAs w/seed ACAGUAU)		mature microRNA			0.0145	JUN,ROCK1
MAPK12		kinase			0.0145	FOS,JUN
GADD45A	0.091	other			0.0145	BCL2L1,JUN
NOX1		enzyme			0.0145	NFKB1,NFKBIA
NSC23766		chemical reagent			0.0145	BCL2L1,MCL1
V-PYRRO/NO		chemical reagent			0.0145	JUN,NFKB1
MGA	-0.12	transcription regulator			0.0146	BTG2,EGLN3,NDRG1
raloxifene		chemical drug		1	0.0151	DUSP1,JUN,NDRG1,ROCK1,SMAD3
miR-124-3p (and other miRNAs w/seed AAGGCAC)		mature microRNA		-0.243	0.0151	CHODL,ELK3,NFATC1,RARG,SLC15A4,SQSTM1
imiquimod		chemical drug			0.0151	BTG2,FOS,JUNB,MTAP,OAS1,SMYD2
GNA15		enzyme			0.0152	CD69,CYCS,NFKB1,ZFP36L1
glucocorticoid		chemical drug	Inhibited	-2.205	0.0153	CD69,CXCR4,DUSP1,NFKBIA,OAS1,PER1,TSC22D3
3-methyladenine		chemical toxicant			0.0153	HSP90B1,RCAN1,SQSTM1
TYROBP	-0.023	transmembrane receptor			0.0153	CD69,CD83,CD84
STX18	-0.174	transporter		-1	0.0157	COL6A2,ERCC1,NASP,SMAD3
plicamycin		chemical drug		0	0.0157	CYP4V2,IER5,PMAIP1,SQSTM1
Pkg		group			0.0158	FOS,JUN
ORMDL3	-0.023	other			0.0158	OAS1,OAS3
NADPH oxidase		complex			0.0158	FOS,JUN
HMGXB4	0.053	other			0.0158	IER5,NFKB1
DEF6	0.117	other			0.0158	FOS,NFATC1
CDH2		other			0.0158	JUN,NDRG1
IFNK		cytokine			0.0158	CD83,OAS1
MPZ		other			0.0158	JUN,PPP1R15A
PLA2G6	0.066	enzyme			0.0158	BCL2L1,NFKB1
ELK4	0.124	transcription regulator			0.0158	FOS,JUNB
LCP2	-0.085	other			0.0158	CD69,REL
GFI1B		transcription regulator			0.0158	BCL2L1,CSDE1
Mir200		group			0.0158	CRTAP,JUN
CRTC1	0.156	transcription regulator			0.0158	CYCS,PER1
TNFRSF13B		transmembrane receptor			0.0158	BCL2L1,NFKBIA
L-methionine		chemical - endogenous mammalian			0.016	BTG1,GADD45B,NFKBIA
maneb		chemical toxicant			0.016	BCL2L1,ROCK1,STRBP
CD44	-0.095	other		-0.392	0.016	BCL2L1,BIRC3,CD69,ITGAV,JUN,MCL1
ERBB3		kinase		0	0.0161	CXCR4,DUSP1,IER2,NDRG1
4-phenylbutyric acid		chemical - endogenous mammalian	Activated	2	0.0161	HSP90B1,NFKB1,ROCK1,YPEL5
COPS5	0.009	transcription regulator		0.816	0.0163	IER5,POLR2A,PPP1R15A,SLC7A5,TOB1,ZFP36L1
let-7		microRNA		-0.071	0.0163	BCL2L1,BTG2,EIF4G2,NFKB1,RCAN1,ZFP36
FOXO4		transcription regulator		-1.131	0.0166	ACLY,BCL2L1,GADD45B,HSP90B1
miR-204-5p (and other miRNAs w/seed UCCCUUU)		mature microRNA			0.0166	ACVR1,ROCK1,SMAD3
MSC		transcription regulator			0.0166	CSGALNACT2,FUT7,IFI44L
CD247	-0.089	transmembrane receptor			0.0166	NASP,NKTR,TRA2A
DDX5	-0.149	enzyme			0.0166	CYCS,FOS,JUN
STUB1	-0.109	enzyme			0.0166	JUNB,NFKB1,RIPK1
AZ5576		chemical drug			0.0167	MCL1
cysteinyl-leukotriene		chemical - endogenous mammalian			0.0167	FOS
2-methylthio-ATP		chemical reagent			0.0167	FOS
primidone		chemical drug			0.0167	FOS
cerebroside 3-sulfate		chemical - endogenous mammalian			0.0167	ITGAV
Cop9 Signalosome		complex			0.0167	JUN
FAM102A	-0.186	other			0.0167	NFATC1
Gelonin		chemical toxicant			0.0167	MCL1
axitinib		chemical drug			0.0167	MCL1
penicillic acid		chemical - endogenous non-mammalian			0.0167	KDM6B
xanthine oxidase		group			0.0167	RIGI
Plc beta		group			0.0167	NFKB1
PLA2		group			0.0167	FOS
dacetuzumab		biologic drug			0.0167	BCL2L1
NPS		other			0.0167	FOS
Rps15a-ps4		other			0.0167	NFKBIA
pinitol		chemical drug			0.0167	BCL2L1
MIB2	-0.056	transcription regulator			0.0167	TNFAIP3
PLEKHM1	0.204	other			0.0167	SQSTM1
TCHP	0.021	other			0.0167	SQSTM1
METTL5	0.038	enzyme			0.0167	CALM1 (includes others)
ZFAT	0.091	transcription regulator			0.0167	SQSTM1
FAM168A	-0.17	other			0.0167	NFKBIA
FBXO25	0.04	enzyme			0.0167	FOS
CENPU		other			0.0167	CD69
DOP1B	0.051	other			0.0167	MCL1
BATF2		transcription regulator			0.0167	JUN
carbimazole		chemical drug			0.0167	CD69
TMEM106B	-0.092	other			0.0167	SQSTM1
ZNF366		transcription regulator			0.0167	TSC22D3
AGO3	-0.139	translation regulator			0.0167	CXCR4
MIP1		group			0.0167	NFATC1
OMG		G-protein coupled receptor			0.0167	FOS
ginkgetin		chemical - endogenous non-mammalian			0.0167	BCL2L1
INTERLEUKIN		group			0.0167	FOS
MAPK8IP2		other			0.0167	FOS
ASNS		enzyme			0.0167	SLC7A5
ZNF224	0.016	transcription regulator			0.0167	TNFAIP3
PTPN13	0.075	phosphatase			0.0167	BCL2L1
SYCP3		other			0.0167	BCL2L1
CCR8		G-protein coupled receptor			0.0167	CD69
cyproconazole		chemical toxicant			0.0167	GADD45B
PMAIP1	-0.532	other			0.0167	MCL1
miR-301a-5p (and other miRNAs w/seed CUCUGAC)		mature microRNA			0.0167	EGLN3
mir-202		microRNA			0.0167	REC8
miR-4728-3p (miRNAs w/seed AUGCUGA)		mature microRNA			0.0167	PMAIP1
MIR4728		microRNA			0.0167	PMAIP1
mir-663		microRNA			0.0167	CXCR4
GNAT1		enzyme			0.0167	NFKB1
Zingiber officiale ginger extract		chemical drug			0.0167	BCL2L1
IGK		other			0.0167	BCL2L1
BTG3	0.113	other			0.0167	KDM6B
SAP18	-0.04	transcription regulator			0.0167	BCL2L1
GSTA1		enzyme			0.0167	BCL2L1
CST7	-0.16	other			0.0167	SQSTM1
ULK2	0.081	kinase			0.0167	SQSTM1
KIR2DS2 (includes others)		transmembrane receptor			0.0167	CD69
ARHGEF28		other			0.0167	FOS
miR-6510-5p (miRNAs w/seed AGCAGGG)		mature microRNA			0.0167	CSDE1
UQCRFS1	-0.036	enzyme			0.0167	CD69
GAD1		enzyme			0.0167	FOS
LIMD1	0.399	transcription regulator			0.0167	NFATC1
POU4F3		transcription regulator			0.0167	FOS
GABRG2		ion channel			0.0167	FOS
PTPRT		phosphatase			0.0167	BCL2L1
NTSR2		G-protein coupled receptor			0.0167	BCL2L1
AGO4	-0.028	translation regulator			0.0167	CXCR4
RAMP3		G-protein coupled receptor			0.0167	FOS
TH		enzyme			0.0167	FOS
GAB3	-0.088	other			0.0167	OAS1
STAMBP	-0.064	enzyme			0.0167	CXCR4
GRAP		other			0.0167	FOS
PDIA6	0.141	enzyme			0.0167	HSP90B1
TJP2		kinase			0.0167	BCL2L1
FRAT1	0.069	other			0.0167	JUN
NEU2		enzyme			0.0167	BCL2L1
UBE2V1	-0.026	transcription regulator			0.0167	FOS
Gm4836 (includes others)		other			0.0167	BCL2L1
ALYREF	0.117	transcription regulator			0.0167	USP3
Bhlhe41		transcription regulator			0.0167	PER1
COX5B	-0.047	enzyme			0.0167	NFKB1
Prl3d1 (includes others)		other			0.0167	BCL2L1
3830403N18Rik/Xlr		other			0.0167	BCL2L1
sorafenib derivative SC-1		chemical reagent			0.0167	MCL1
depsipeptide		chemical - other			0.0167	BCL2L1
BAI		chemical drug			0.0167	MCL1
metacept-1		chemical reagent			0.0167	BCL2L1
E. coli 011:B4 lipopolysaccharide		chemical - endogenous non-mammalian			0.0167	BCL2L1
HO-3867		chemical reagent			0.0167	BCL2L1
1-(3-chlorophenyl)piperazine		chemical drug			0.0167	FOS
NPC 15437		chemical drug			0.0167	FOS
amsacrine		chemical drug			0.0167	JUN
lonidamine		chemical drug			0.0167	MCL1
mefenamic acid		chemical drug			0.0167	BCL2L1
malonic acid		chemical - endogenous mammalian			0.0167	BCL2L1
dibucaine		chemical drug			0.0167	BCL2L1
hexaarginine-neomycin B conjugate		chemical reagent			0.0167	CXCR4
(S)-flurbiprofen		chemical drug			0.0167	JUNB
KR 62436		chemical reagent			0.0167	CXCR4
chlordiazepoxide		chemical drug			0.0167	FOS
GYKI 52466		chemical drug			0.0167	FOS
oxazepam		chemical drug			0.0167	GADD45B
NSC 651016		chemical reagent			0.0167	CXCR4
chalcone-24		chemical reagent			0.0167	BIRC3
5,5-dimethyl-1-pyrroline-1-oxide		chemical reagent			0.0167	FOS
nisoldipine		chemical drug			0.0167	FOS
constitutive proteasome-selective inhibitor		chemical reagent			0.0167	PMAIP1
PR-924		chemical - protease inhibitor			0.0167	PMAIP1
4-nitrophenol		chemical - endogenous mammalian			0.0167	BCL2L1
SD-1008		chemical drug			0.0167	BCL2L1
dapansutrile		chemical drug			0.0167	NFKB1
tegaserod		chemical drug			0.0167	FOS
3-hydroxyflavone		chemical - endogenous non-mammalian			0.0167	BCL2L1
ultrasmall silica nanoparticle		chemical reagent			0.0167	CD69
veratridine		chemical toxicant			0.0167	FOS
teleocidins		chemical toxicant			0.0167	FOS
trehalose dimycolate		chemical - endogenous non-mammalian			0.0167	NFKB1
5-thio-D-glucose		chemical reagent			0.0167	FOS
arylsulfonamide 64B		chemical reagent			0.0167	CXCR4
isosakuranetin		chemical - endogenous mammalian			0.0167	FOS
aspirin		chemical drug		1.067	0.0169	BCL2L1,CXCR4,MCL1,PMAIP1,SERPINB9
norepinephrine		chemical - endogenous mammalian	Inhibited	-2.221	0.0169	CXCR4,DUSP1,FOS,NFKBIA,PER1
alvespimycin		chemical drug			0.0171	BCL2L1,MCL1
zerumbone		chemical - endogenous non-mammalian			0.0171	BCL2L1,BIRC3
IL36B		cytokine			0.0171	CD83,NFKBIZ
AURKA		kinase			0.0171	BCL2L1,PMAIP1
IL2RA		transmembrane receptor			0.0171	FOS,JUN
resolvin D2		chemical - endogenous mammalian			0.0171	JUN,NFKB1
miR-142-3p (and other miRNAs w/seed GUAGUGU)		mature microRNA			0.0171	BCL2L1,BCLAF1
SAFB2	-0.237	other			0.0171	FOS,JUN
NTRK1		kinase			0.0171	BCL2L1,FOS
NLRC5	0.633	transcription regulator			0.0171	HLA-F,RIGI
Mt2		other			0.0171	FOS,JUN
CSNK2A1	0.126	kinase			0.0171	BCL2L1,ZFP36
THZ2		chemical drug			0.0171	MCL1,SMAD3
chelerythrine		chemical drug			0.0171	MCL1,NFKBIA
Ni2+		chemical reagent			0.0171	BIRC3,NDRG1
nickel		chemical toxicant			0.0171	FOS,JUN
NPY		other			0.0173	FOS,PER1,RCAN1
miR-182-5p (and other miRNAs w/seed UUGGCAA)		mature microRNA			0.0173	IFI44L,RARG,RIGI
IL2RG	0.044	transmembrane receptor			0.0173	COL6A2,FOS,JUN
NRG2		growth factor			0.0173	IER2,JUNB,MCL1
GNRH1		other			0.0173	FOS,JUN,JUNB
GSTO1	-0.088	enzyme			0.0173	OAS3,RIGI,ZFP36L1
Tlr		group		-1.961	0.0175	CD83,DUSP1,NFKBIA,TNFAIP3
MMP9		peptidase		0.152	0.0175	BCL2L1,CXCR4,FOS,NFATC1
NFATC1	0.447	transcription regulator			0.0175	HSP90B1,ITGAV,NFATC1,RCAN1
Growth hormone		group		-1.102	0.0179	CITED2,FOS,JUN,JUNB,NFKBIA,PPP1R15A
TFEB		transcription regulator		0.758	0.0179	CHCHD6,FOS,JUN,ORC5,RANGAP1,SQSTM1
TGFB3		growth factor		-0.747	0.018	FOS,ITGAV,JUN,SKIL
MYB		transcription regulator			0.0181	BCL2L1,BIRC3,CXCR4,JUN,NFKB1
2-aminopurine		chemical reagent			0.0185	OAS1,RIGI
plumbagin		chemical drug			0.0185	BCL2L1,BIRC3
carfilzomib		biologic drug			0.0185	HSP90B1,PMAIP1
FAM83A		other			0.0185	BCL2L1,MCL1
SLPI		other			0.0185	MCL1,NFKBIA
BCL2L11	-0.002	other			0.0185	CD84,MCL1
aphidicolin		chemical toxicant			0.0185	IFI44L,OAS1
pifithrin alpha		chemical reagent			0.0185	BCL2L1,SQSTM1
RSL3		chemical reagent			0.0185	CXCR4,TNFAIP3
tauroursodeoxycholic acid		chemical - endogenous mammalian			0.0185	BCL2L1,NFKB1
BMI1	0.122	transcription regulator			0.0188	BTG2,NFKB1,SMAD3
torkinib		chemical drug		-0.391	0.0189	BBS4,BTG1,CDK7,IFRD1,PPP1R15A
DICER1	-0.007	enzyme		0	0.0196	CXCR4,FOS,ITGAV,JUN,NFATC1,OAS1,RANGAP1
E. coli serotype 0127B8 lipopolysaccharide		chemical - endogenous non-mammalian		-0.555	0.0197	CXCR4,NFKB1,NFKBIA,SLC7A5,SMAD3
EIF4B	-0.115	translation regulator			0.0199	MCL1,TNFAIP3
MST1		growth factor			0.0199	BCL2L1,FOS
STK4	0.031	kinase			0.0199	NFKBIA,PMAIP1
KISS1		other			0.0199	FOS,RCAN1
POM121/POM121C	0.055	other			0.0199	KCNQ5,ZFP36
PARP2		enzyme			0.0199	CD83,IL23R
CXCR2		G-protein coupled receptor			0.0199	BCL2L1,IFRD1
CYP2J2		enzyme			0.0199	BCL2L1,NFKBIA
IOX2		chemical reagent			0.0199	JUN,NDRG1
H-[1,2,4]oxadiazolo[4,3-alpha]quinoxalin-1-one		chemical reagent			0.0199	CD83,FOS
aristolochic acid I		chemical toxicant			0.0199	CYCS,FOS
ammonium chloride		chemical drug			0.0199	RCAN1,SQSTM1
alpha-tocopherol		chemical drug			0.0199	PMAIP1,SQSTM1
tetrandrine		chemical drug			0.0199	BCL2L1,JUN
PSEN1	0.003	peptidase			0.02	ARF4,CYCS,DUSP1,FOS,GADD45B,MTHFD1L,PMAIP1,SQSTM1
POU2F1	0.017	transcription regulator			0.0201	ELK3,NFKB1,REL,TNFAIP3
Collagen type I (complex)		complex			0.0203	CD83,ITGAV,MCL1
CXCR4	-0.57	G-protein coupled receptor			0.0203	CD69,CXCR4,JUNB
interferon beta-1a		biologic drug			0.0206	CXCR4,DNAJA1,GADD45B,NFKBIA
DOCK8	-0.095	other			0.0211	CITED2,NFKBIZ,REL
TSLP		cytokine			0.0211	CD83,NFKB1,SQSTM1
STIM1	0.078	ion channel			0.0211	BCL2L1,JUNB,OAS3
sodium arsenite		chemical drug			0.0211	FOS,GADD45B,JUN
KLF2	-0.309	transcription regulator			0.0214	CXCR4,JUNB,NDRG1,NFKBIA,SERPINB9
risperidone		chemical drug			0.0214	BCL2L1,FOS
VH032		chemical reagent			0.0214	JUN,NDRG1
AMH		growth factor			0.0214	ACVR1,BTG2
ETV7		transcription regulator			0.0214	BTG1,RIGI
TLN1	-0.08	other			0.0214	MCL1,NFKB1
diazoxide		chemical drug			0.0214	BCL2L1,CYCS
K-252		chemical drug			0.0214	JUN,NDRG1
WR 1065		chemical drug			0.0214	ERCC1,ZFP36L1
cyanocobalamin		chemical - endogenous mammalian			0.0214	JUN,PER1
irinotecan		chemical drug			0.0214	BCL2L1,PMAIP1
ADIPOQ		other		0.82	0.0216	ACLY,DUSP1,FOS,NFKBIA,ROCK1,TNFAIP3
celecoxib		chemical drug			0.0217	BCL2L1,FOS,MCL1,RIPK1
aldosterone		chemical - endogenous mammalian	Inhibited	-2.153	0.0218	DUSP1,FOS,NFKBIA,PER1,TSC22D3
silibinin		chemical drug			0.0219	MCL1,NFATC1,NFKBIA
lipoteichoic acid		chemical - endogenous non-mammalian			0.0219	BCL2L1,CD83,CXCR4
CYGB		transporter			0.0229	CXCR4,TNFAIP3
GPNMB		enzyme			0.0229	FOS,NFATC1
miR-181a-5p (and other miRNAs w/seed ACAUUCA)		mature microRNA			0.0229	CD69,NLK
P2RY2		G-protein coupled receptor			0.0229	BCL2L1,JUN
PRKAR2B		kinase			0.0229	BIRC3,FOS
SL 327		chemical - protease inhibitor			0.0229	FOS,GANC
hydrochloric acid		chemical - endogenous mammalian			0.0229	FOS,JUN
apomorphine		chemical drug			0.0229	BCL2L1,FOS
progestin		chemical drug			0.0229	MRFAP1L1,NFKBIA
GnRH analog		biologic drug		-0.447	0.023	DCAF7,DUSP1,FOS,JUN,NDRG1,NFKBIA,RIPK1
THZ1		chemical drug		0.849	0.0235	BCL2L1,BIRC3,MCL1,RAPH1
Calcineurin protein(s)		complex			0.0235	DUSP1,FOS,RCAN1
MSTN		growth factor			0.0235	FOS,NFATC1,SMAD3
SOX1		transcription regulator			0.0235	ACVR1,DUSP1,IER5
KCNIP3		transcription regulator			0.0235	FOS,TNFAIP3,ZFP36
NDRG1	-0.475	kinase			0.0235	FOS,JUN,SMAD3
dimethyl sulfoxide		chemical drug		-1	0.0241	FOS,JUN,ROCK1,SQSTM1
mifepristone		chemical drug		0.674	0.0243	BCL2L1,DUSP1,FOS,JUN,JUNB,NDRG1,NFKBIA
linoleic acid		chemical - endogenous mammalian			0.0244	DUSP1,HSP90B1,NFKBIA
TBP	-0.068	transcription regulator			0.0244	FOS,NFKBIA,TNFAIP3
xanthine derivative CB002 analog 4		chemical reagent			0.0245	CHCHD6,PMAIP1
PRKDC	-0.133	kinase			0.0245	BIRC3,PREX1
GRP		growth factor			0.0245	FOS,JUN
ACTL6A	0.469	other			0.0245	BCL2L1,MCL1
GAS6		growth factor			0.0245	BCL2L1,NFKB1
HMGN1	-0.127	transcription regulator			0.0245	FOS,IL4I1
miR-133a-3p (and other miRNAs w/seed UUGGUCC)		mature microRNA			0.0245	KCNQ1,MCL1
TRADD	-0.115	other			0.0245	NFKBIA,TNFAIP3
NMU		other			0.0245	BTG2,ZFP36L1
CD276		other			0.0245	OAS1,OAS3
TAF6	0.052	transcription regulator			0.0245	JUN,TTC32
7(R)-maresin 1		chemical - endogenous mammalian			0.0245	JUN,NFKB1
methylnitronitrosoguanidine		chemical toxicant			0.0245	BTG1,BTG2
isoflurane		chemical drug			0.0245	BCL2L1,FOS
hemozoin		chemical - endogenous non-mammalian			0.0245	CD83,CXCR4
EGR1	-0.243	transcription regulator		-1.928	0.0245	GADD45B,JUN,JUNB,NDRG1,NFKB1
BDNF		growth factor		-0.242	0.0247	BCL2L1,BID,CXCR4,DUSP1,FOS,IFRD1,JUN
sangivamycin		chemical drug			0.0249	JUN
N6-cyclohexyladenosine		chemical reagent			0.0249	NFKB1
moxestrol		chemical toxicant			0.0249	SERPINB9
mycosporine-like amino acid		chemical reagent			0.0249	FOS
mepazine		chemical drug			0.0249	REL
Ewsr1		other			0.0249	LMNA
cyanovirin-N		biologic drug			0.0249	CD69
miR-215-5p inhibitor		chemical reagent			0.0249	ACLY
benzo(a)pyrene 7,8-dihydrodiol		chemical toxicant			0.0249	BCL2L1
PTCHD4		other			0.0249	PTCH2
Stat1-Stat3		complex			0.0249	FOS
Esr1-Estrogen-Sp1		complex			0.0249	FOS
D-4476		chemical drug			0.0249	PER1
MLN8054		chemical drug			0.0249	PMAIP1
OTUD3	0.087	peptidase			0.0249	ZFP36
YTHDF3	-0.031	other			0.0249	SMAD3
ADRM1	0.033	other			0.0249	NFKBIA
IL10R		group			0.0249	IL23R
AKIP1		other			0.0249	NFKBIA
ALKBH3	-0.113	enzyme			0.0249	BCL2L1
C1QL1		other			0.0249	FOS
avexitide		biologic drug			0.0249	FOS
USP12	-0.042	peptidase			0.0249	NFKB1
NAA30	0.145	enzyme			0.0249	PMAIP1
IPPK	0.073	kinase			0.0249	RIPK1
CTBP1-DT	0.055	other			0.0249	SMAD3
KLHL2	0.086	other			0.0249	JUN
ASH1L	0.004	transcription regulator			0.0249	TNFAIP3
TRPM3		ion channel			0.0249	FOS
EXOC3L1		other			0.0249	SEPTIN9
EIF4F		complex			0.0249	MCL1
LINC00173		other			0.0249	NDRG1
GW 9508		chemical reagent			0.0249	NFATC1
ATP1A2		transporter			0.0249	FOS
Gap		group			0.0249	FOS
CSNK1E	0.068	kinase			0.0249	PER1
MPRIP	-0.164	other			0.0249	ROCK1
ELL	0.144	transcription regulator			0.0249	FOS
PLEC	-0.168	other			0.0249	CXCR4
SIT1	0.055	other			0.0249	CD69
YARS1	0.15	enzyme			0.0249	NFKBIA
CLCN3	-0.105	ion channel			0.0249	NFKB1
RBM8A	-0.046	other			0.0249	BCL2L1
NFATC2IP	0.13	other			0.0249	NFATC1
miR-515-3p (and other miRNAs w/seed AGUGCCU)		mature microRNA			0.0249	BTG1
miR-296-3p (miRNAs w/seed AGGGUUG)		mature microRNA			0.0249	JUNB
miR-153-3p (miRNAs w/seed UGCAUAG)		mature microRNA			0.0249	MCL1
mir-153		microRNA			0.0249	MCL1
mir-197		microRNA			0.0249	ACVR1
miR-361-5p (miRNAs w/seed UAUCAGA)		mature microRNA			0.0249	UBR5
MAPK15		kinase			0.0249	JUN
apitolisib		chemical drug			0.0249	NDRG1
aurora kinase inhibitor III		chemical - kinase inhibitor			0.0249	FOS
SGI 1776		chemical drug			0.0249	MCL1
RBM4	0.014	other			0.0249	MCL1
KCNQ2		ion channel			0.0249	KCNQ5
STRAP	-0.099	other			0.0249	JUN
DLST	-0.026	enzyme			0.0249	JUN
SIVA1	0.031	other			0.0249	BCL2L1
TOR2A	0.107	other			0.0249	FOS
GCNT1		enzyme			0.0249	FOS
SEC23B	0.112	transporter			0.0249	HSP90B1
GNG2	-0.1	enzyme			0.0249	NFKB1
AGPS	-0.02	enzyme			0.0249	BCL2L1
MYOZ2		other			0.0249	RCAN1
Manf		other			0.0249	HSP90B1
MAP1S	0.008	enzyme			0.0249	BCL2L1
RPS7	-0.134	other			0.0249	BCL2L1
CDK5R2		other			0.0249	FOS
silvestrol		chemical - endogenous non-mammalian			0.0249	JUN
CIAPIN1	-0.051	other			0.0249	BCL2L1
INHBC		growth factor			0.0249	JUNB
ERC1	0.182	other			0.0249	NFKBIA
ARHGEF11		other			0.0249	FOS
CASP8AP2	0.125	transcription regulator			0.0249	MCL1
zotiraciclib		chemical drug			0.0249	MCL1
EXOSC10	0.35	kinase			0.0249	FOS
Tmem115		other			0.0249	RIPK1
Hspa1b		enzyme			0.0249	FOS
CYP2C9		enzyme			0.0249	DUSP1
H1-1		other			0.0249	FOS
TIGAR	0.217	enzyme			0.0249	TNFAIP3
GIMAP1-GIMAP5		other			0.0249	HSP90B1
mir-297		microRNA			0.0249	JUNB
AZ-960		chemical reagent			0.0249	BCL2L1
(E)-1-(2-nitrovinyl)naphthalene		chemical reagent			0.0249	SQSTM1
(E)-9-(2-nitrovinyl)anthracene		chemical reagent			0.0249	SQSTM1
norcantharidin		chemical reagent			0.0249	BCL2L1
nordihydrocapsiate		chemical reagent			0.0249	CD69
methoxyacetic acid		chemical toxicant			0.0249	SQSTM1
nitrous oxide		chemical drug			0.0249	FOS
mecamylamine		chemical drug			0.0249	FOS
amantadine		chemical drug			0.0249	FOS
cilomilast		chemical drug			0.0249	CXCR4
p-chloroamphetamine		chemical drug			0.0249	FOS
RX-821002		chemical reagent			0.0249	FOS
thiotepa		chemical drug			0.0249	BCL2L1
CGS 12066B		chemical reagent			0.0249	DUSP1
bongkrekic acid		chemical toxicant			0.0249	CYCS
oxotremorine		chemical drug			0.0249	FOS
ethyl ether		chemical reagent			0.0249	FOS
cycloserine		chemical drug			0.0249	FOS
LMK-235		chemical reagent			0.0249	OAS1
tarenflurbil		chemical drug			0.0249	JUNB
minodronate		chemical drug			0.0249	CXCR4
devazepide		chemical drug			0.0249	FOS
modafinil		chemical drug			0.0249	FOS
4-amino-6-hydrazino-7-beta-D-ribofuranosyl-7H-pyrrolo[2,3-d]-pyrimidine-5-carboxamide		chemical reagent			0.0249	MCL1
nickel subsulfide		chemical toxicant			0.0249	NDRG1
oleuropein aglycone		chemical - endogenous non-mammalian			0.0249	SQSTM1
AZD4573		chemical drug			0.0249	MCL1
Ala-Tyr-Pro-Gly-Lys-Phe-NH2		chemical reagent			0.0249	FOS
GNE-317		chemical drug			0.0249	NDRG1
senktide		chemical reagent			0.0249	FOS
R-etodolac		chemical drug			0.0249	MCL1
3,7-dimethyl-1-propargylxanthine		chemical reagent			0.0249	FOS
NCGC00378430		chemical reagent			0.0249	SMAD3
cistanche tubulosa phenylethanol glycosides		chemical reagent			0.0249	SMAD3
PDX1		transcription regulator	Inhibited	-2	0.025	CXCR4,JUN,JUNB,NFKB1,PMAIP1
G protein alpha i		group			0.0252	FOS,RIGI,TAGLN2
IL6ST	0.127	transmembrane receptor			0.0252	BCL2L1,JUN,JUNB
cadmium		chemical toxicant			0.0252	BCL2L1,BID,JUN
KLF11	0.397	transcription regulator			0.0253	CXCR4,ITGAV,NFKB1,SMAD3
VDR		transcription regulator		0	0.0255	BCL2L1,IFI44L,JUN,NASP,NFATC1,RELB
gefitinib		chemical drug			0.0255	BCL2L1,BTG2,GADD45B,HSP90B1,RELB
SNCA		enzyme		1.673	0.0255	ADGRE5,BCL2L1,CXCR4,DUSP1,HSP90B1,IFRD1,LMNA,TSC22D3
RAS		group			0.0259	BCL2L1,FOS,JUN,NFKB1
TLR2		transmembrane receptor		-0.876	0.026	CD69,DUSP1,FOS,NFKB1,SQSTM1
KAT5	0.027	transcription regulator		-1.067	0.026	CXCR4,ERCC1,GADD45B,HSP90B1,PPP1R15A
PAX3		transcription regulator			0.026	BCL2L1,CXCR4,DUSP2,FUBP1,MCC
LLGL2	-0.056	other			0.0261	DUSP1,NDRG1
CASP3	0.055	peptidase			0.0261	BCL2L1,MCL1
PTPN2	-0.087	phosphatase			0.0261	IL23R,PPP1R15A
ETV1		transcription regulator			0.0261	CXCR4,ITGAV
RACK1	-0.113	enzyme			0.0261	BCL2L1,FOS
CD69	-0.657	transmembrane receptor			0.0261	CD69,IL23R
LAMP2	-0.055	enzyme			0.0261	ITGAV,RCAN1
VCP	0.061	enzyme			0.0261	DUSP1,LMNA
IRAK3		kinase			0.0261	NFKBIA,TNFAIP3
MST1R		kinase			0.0261	FOS,JUN
bardoxolone methyl		chemical drug			0.0261	BCL2L1,BIRC3
N(G)-monomethyl-D-arginine		chemical - endogenous mammalian			0.0261	FOS,PMAIP1
corticosteroid		chemical drug			0.0261	CALM1 (includes others),CD69,DUSP1
Smad2/3		group			0.0261	ACVR1,FUT7,SKIL
Il3		cytokine			0.0261	BCL2L1,FOS,MCL1
ARID3A		transcription regulator			0.0261	DDX21,EGLN3,SLC38A1
NOD2		other			0.0261	NFKB1,NFKBIA,TNFAIP3
TREM1		transmembrane receptor		-1.342	0.0265	CD83,CXCR4,GADD45B,NFKBIA,RCAN1
LEPR		transmembrane receptor		0.555	0.0265	BCL2L1,BTG1,FOS,GADD45B,TSC22D3
TCF3	0.037	transcription regulator		0	0.0268	BID,GADD45B,HSP90B1,JUN,RARG,RIGI,SLC7A5,TAPBPL
MAP2K6	0.036	kinase			0.027	CD83,JUN,RELB
cyclic AMP		chemical - endogenous mammalian		-1.324	0.0271	CYCS,FOS,JUN,JUNB,NFATC1,PER1
cholecalciferol		chemical - endogenous mammalian		-1.231	0.0271	BCL2L1,CD83,FOS,JUN
OXT		other			0.0277	FOS,RCAN1
DNASE2	0.089	enzyme			0.0277	OAS1,OAS3
USP18		peptidase			0.0277	NFATC1,OAS1
CXCR3	0.281	G-protein coupled receptor			0.0277	BCL2L1,CD69
MECOM		transcription regulator			0.0277	BCL2L1,SKIL
WAS	0.055	other			0.0277	CD69,IL23R
NPPA		other			0.0277	DUSP1,MCL1
YM-58483		chemical reagent			0.0277	JUN,OAS3
proteasome inhibitor PSI		chemical - protease inhibitor			0.0277	SMAD3,SQSTM1
pilocarpine		chemical drug			0.0277	FOS,JUNB
arsenic		chemical toxicant			0.0277	BIRC3,FOS
YBX1	-0.046	transcription regulator		0.152	0.0278	BCL2L1,FOS,MCL1,PMAIP1
AZ-1		chemical - protease inhibitor			0.0279	JUN,RNMT,YME1L1
NFkB (family)		group			0.0279	BCL2L1,SQSTM1,TNFAIP3
isotretinoin		biologic drug			0.0279	BCL2L1,OAS1,RARG
AHR	-0.14	ligand-dependent nuclear receptor		0.662	0.0284	ACLY,ACTL6A,BTG2,CD84,EGLN3,FOS,JUN,JUNB,PPP1R15A
TNFRSF9		transmembrane receptor			0.0288	BCL2L1,CD83,NFATC1
RBPJ	-0.052	transcription regulator		-0.343	0.029	DUSP1,FOS,JUN,NFATC1,NFKB1
WNT1		cytokine			0.0291	FOS,JUN,JUNB,RARG
ADAM17	0.01	peptidase		-1	0.0291	DNAJA1,NFATC1,SQSTM1,YPEL5
IKZF1	0.023	transcription regulator		0.557	0.0293	BCL2L1,CITED2,IL23R,NFKBIZ,RAB11FIP2,SMAD3
SCH 58261		chemical reagent			0.0294	FOS,JUNB
collagenase		group			0.0294	JUN,JUNB
AGTR2		G-protein coupled receptor			0.0294	BCL2L1,FOS
miR-23a-3p (and other miRNAs w/seed UCACAUU)		mature microRNA			0.0294	SMAD3,TNFAIP3
APEX1	0.121	enzyme			0.0294	FOS,JUNB
UXT	-0.182	transcription regulator			0.0294	NFKBIA,TNFAIP3
irbesartan		chemical drug			0.0294	FOS,ITGAV
2,4-dinitrophenol-ovalbumin conjugate		chemical reagent			0.0294	FOS,NFKB1
stearic acid		chemical - endogenous mammalian			0.0294	MCL1,NFKBIA
ceramide		chemical - endogenous mammalian			0.0294	FOS,JUN
CST5		other		1.633	0.0297	DDX21,ELK3,PMAIP1,SPOUT1,TENT4B,WDR3
SOX3		transcription regulator			0.0298	ACVR1,DUSP1,IER5
rottlerin		chemical drug			0.0298	BIRC3,JUN,ZFP36
PRKAA2		kinase		1	0.0305	CD302,NFKBIA,SMAD3,ZFP36L1
mibolerone		chemical drug			0.0305	ARF4,CYP4V2,HSP90B1,JUN
heparin		chemical - endogenous mammalian			0.0307	CD83,DUSP1,FOS
enterotoxin B		biologic drug			0.0307	CD69,CXCR4,TNFAIP3
CD274		enzyme			0.0307	BCL2L1,CD69,OAS1
PRNP	-0.254	other			0.0307	HSP90B1,NFKBIA,TCF7
N-Ac-Leu-Leu-norleucinal		chemical - protease inhibitor			0.0307	BCL2L1,NFKBIA,RARG
BMS-690514		chemical drug			0.0311	CYCS,MCL1
3M-011		chemical reagent			0.0311	BCL2L1,CD83
mir-124		microRNA			0.0311	NFATC1,SQSTM1
TRPV4		ion channel			0.0311	DUSP1,FOS
DAXX	0.038	transcription regulator			0.0311	NFKB1,RIGI
PELP1	0.164	other			0.0312	BCL2L1,FOS,MYADM,NDRG1
Gsk3		group			0.0317	FOS,JUN,TNFAIP3
ZBTB17	0.078	transcription regulator			0.0317	JUN,PMAIP1,ZFP36
GSKJ4		chemical reagent			0.0317	CD69,CD83,CHCHD6
ethanol		chemical - endogenous mammalian		-0.015	0.0322	ACLY,BCL2L1,CXCR4,CYCS,DUSP1,FOS,HSP90B1,JUN,TSC22D3
EDN1		cytokine		-1.159	0.0323	CXCR4,FOS,ITGAV,JUN,JUNB
Pka		complex			0.0326	DUSP1,FOS,JUN,JUNB
SOX11		transcription regulator			0.0326	CXCR4,IER2,NLK,SMAD3
ADAM10	0.147	peptidase			0.0326	BID,FOS,ROCK1,YWHAQ
GMNN		transcription regulator			0.0327	ACVR1,DUSP1,IER5
Calcineurin A		group			0.0329	FOS,JUN
NfkB-RelA		complex			0.0329	BCL2L1,NFKBIA
ZBED6		transcription regulator			0.0329	NASP,TCF7
MALT1	-0.074	peptidase			0.0329	CD83,REL
NTF3		growth factor			0.0329	FOS,JUN
bryostatin 1		chemical drug			0.0329	BIRC3,CXCR4
cicaprost		chemical drug			0.0329	CXCR4,UAP1
PAX3-FOXO1		fusion gene/product		1	0.033	BTG2,CXCR4,DUSP1,JARID2,SLC7A5,SMAD3
Rp-8-Br-cGMPS		chemical - kinase inhibitor			0.0331	FOS
CGP 74514A		chemical drug			0.0331	MCL1
6-dimethylaminopurine		chemical - endogenous mammalian			0.0331	BCL2L1
8-(3-chlorostyryl)caffeine		chemical reagent			0.0331	FOS
N4		chemical reagent			0.0331	BCL2L1
poly I-C-LyoVec		chemical reagent			0.0331	RIGI
L-kynurenine		chemical - endogenous mammalian			0.0331	MCL1
flavokawain A		chemical - endogenous non-mammalian			0.0331	BCL2L1
MICU1	-0.192	other			0.0331	CYCS
5-deoxy-rutaecarpine		chemical reagent			0.0331	NFKBIA
TEC/BTK/ITK/TXK/BMX		group			0.0331	CD69
tylophorine		chemical drug			0.0331	JUN
PHA-665752		chemical drug			0.0331	BCL2L1
NPSR1		G-protein coupled receptor			0.0331	NFKB1
CYRIB	0.125	other			0.0331	CD69
ATF6B	0.124	transcription regulator			0.0331	RCAN1
PLEKHO2	0.158	other			0.0331	BIRC3
VRK2	-0.11	kinase			0.0331	TNFAIP3
NFX1	-0.01	transcription regulator			0.0331	NFKB1
SLC13A5		transporter			0.0331	ACLY
PPP1R18	-0.179	other			0.0331	NFATC1
TEX11		other			0.0331	FOS
endothelin receptor		group			0.0331	FOS
Sapk		group			0.0331	FOS
firtecan pegol		chemical drug			0.0331	CXCR4
danusertib		chemical drug			0.0331	BCL2L1
Tcrb-V3		group			0.0331	CD69
ZNF467		transcription regulator			0.0331	FOS
GFRA1		transmembrane receptor			0.0331	JUN
N-docosahexaenoylethanolamine		chemical - endogenous mammalian			0.0331	JUN
kahweol		chemical - endogenous non-mammalian			0.0331	NFATC1
PF-4691502		chemical drug			0.0331	PMAIP1
KCNJ2		ion channel			0.0331	FOS
IBSP		other			0.0331	ITGAV
MS4A2		transmembrane receptor			0.0331	BCL2L1
SLA2	0.296	other			0.0331	CD69
ARID1B	-0.268	transcription regulator			0.0331	FOS
Bc1		translation regulator			0.0331	SMAD3
mir-340		microRNA			0.0331	MECP2
mir-32		microRNA			0.0331	BTG2
beta,beta-dimethylacrylshikonin		chemical reagent			0.0331	BIRC3
SNX17	-0.048	transporter			0.0331	CD69
TIAM1	-0.092	other			0.0331	JUN
CD151	-0.016	other			0.0331	CD69
IGL		other			0.0331	BCL2L1
SHBG		other			0.0331	ACLY
TGFBI		other			0.0331	ITGAV
CHRM4		G-protein coupled receptor			0.0331	ITGAV
CTNNAL1		other			0.0331	ITGAV
SLC1A5	0.072	transporter			0.0331	SLC38A1
IRAK1BP1	0.054	other			0.0331	NFKB1
LSINCT5		other			0.0331	BCL2L1
WARS1	0.199	enzyme			0.0331	NFKBIA
AKAP13	-0.044	other			0.0331	FOS
S3I-1757		chemical reagent			0.0331	BCL2L1
VSNL1		other			0.0331	ITGAV
CFL1	-0.124	other			0.0331	JUN
CRLF1		cytokine			0.0331	CD69
RAN	0.103	enzyme			0.0331	MCL1
USP17L9P		other			0.0331	IL23R
ACP1	0.057	phosphatase			0.0331	FOS
CRABP2		transporter			0.0331	BTG2
USP17L22 (includes others)		peptidase			0.0331	JUNB
CYP4V2	0.423	enzyme			0.0331	SQSTM1
TBPL1	0.051	transcription regulator			0.0331	FOS
NOC2L	0.033	transcription regulator			0.0331	PMAIP1
ceralasertib		chemical drug			0.0331	BTG2
HAP1		other			0.0331	DCAF7
LOC105369760		other			0.0331	ACLY
3-(3-pyridinyl)-1-(4-pyridinyl)-2-propen-1-one		chemical reagent			0.0331	BIRC3
4-(4-(3-(4-trifluoromethoxy-phenyl)ureido)cyclohexyloxy)benzoic acid		chemical reagent			0.0331	SQSTM1
LY5		chemical reagent			0.0331	BCL2L1
abrocitinib		chemical drug			0.0331	MCL1
UCA1		other			0.0331	SLC7A5
bafilomycin		chemical - endogenous non-mammalian			0.0331	SQSTM1
apicularen A		chemical reagent			0.0331	NFKBIA
carboxyamido-triazole		chemical drug			0.0331	FOS
mafosfamide		chemical drug			0.0331	MCL1
ketanserin		chemical drug			0.0331	FOS
aminooxyacetic acid		chemical reagent			0.0331	PMAIP1
hoechst 33342		chemical reagent			0.0331	FOS
tipifarnib		chemical drug			0.0331	SQSTM1
ascomycin		chemical reagent			0.0331	CD83
alpha-methylhydrocinnamic acid		chemical - endogenous mammalian			0.0331	MCL1
deltamethrin		chemical toxicant			0.0331	NFATC1
Activin		complex			0.0331	ACVR1
tramadol		chemical drug			0.0331	FOS
[truncated: 313 more rows]
